# Supplementary material for: Predicting the spatial distribution of wintering golden eagles to inform full annual cycle conservation in western North America
Source: PLoS One. 2024 Jan 31;19(1):e0297345. doi: 10.1371/journal.pone.0297345 (PMC10830038; doi:10.1371/journal.pone.0297345)
Supplement: S1 File — (XLSX) [file pone.0297345.s007.xlsx]

## Sheet: Winter_Covariates
Row	Variable_Category	Variable_Name	Variable_Description	Variable_Season	Base_Variable_Name	Variable_Scale	Variable_Statistic	Variable_Min	Variable_Max	Variable_Units	File_Name	WI_FullSet	WI_SelectedForVIF	WI_VIFReduced	WI_FinalModel
1	Climate and Weather	ppt Annual 0.12km	Mean annual precipitation amount, of cell values in a 0.12 km-radius neighborhood	Annual	ppt	120m		100.26	2839.83	millimeters (mm)	ppt__Annual__120m	1	1	1	1
2	Climate and Weather	ppt Annual 0.5km MN	Mean annual precipitation amount, mean of cell values in a 0.5 km-radius neighborhood	Annual	ppt	05km	MN	70.7165	1976.64	millimeters (mm)	ppt__Annual__05km__MN	1	1	0	0
3	Climate and Weather	ppt Annual 0.5km SD	Mean annual precipitation amount, standard deviation of cell values in a 0.5 km-radius neighborhood	Annual	ppt	05km	SD	46.173	1290.69	millimeters (mm)	ppt__Annual__05km__SD	1	1	0	0
4	Climate and Weather	ppt Annual 1.0km MN	Mean annual precipitation amount, mean of cell values in a 1.0 km-radius neighborhood	Annual	ppt	1km	MN	77.0776	2117.29	millimeters (mm)	ppt__Annual__1km__MN	1	0	0	0
5	Climate and Weather	ppt Annual 1.0km SD	Mean annual precipitation amount, standard deviation of cell values in a 1.0 km-radius neighborhood	Annual	ppt	1km	SD	42.8297	1177.08	millimeters (mm)	ppt__Annual__1km__SD	1	0	0	0
6	Climate and Weather	ppt Annual 2.0km MN	Mean annual precipitation amount, mean of cell values in a 2.0 km-radius neighborhood	Annual	ppt	2km	MN	81.5142	2137.56	millimeters (mm)	ppt__Annual__2km__MN	1	0	0	0
7	Climate and Weather	ppt Annual 2.0km SD	Mean annual precipitation amount, standard deviation of cell values in a 2.0 km-radius neighborhood	Annual	ppt	2km	SD	40.0972	1056.72	millimeters (mm)	ppt__Annual__2km__SD	1	0	0	0
8	Climate and Weather	ppt Annual 3.2km MN	Mean annual precipitation amount, mean of cell values in a 3.2 km-radius neighborhood	Annual	ppt	2mi	MN	80.9284	2007.05	millimeters (mm)	ppt__Annual__2mi__MN	1	0	0	0
9	Climate and Weather	ppt Annual 3.2km SD	Mean annual precipitation amount, standard deviation of cell values in a 3.2 km-radius neighborhood	Annual	ppt	2mi	SD	41.1139	1031.36	millimeters (mm)	ppt__Annual__2mi__SD	1	0	0	0
10	Climate and Weather	ppt Annual 6.4km MN	Mean annual precipitation amount, mean of cell values in a 6.4 km-radius neighborhood	Annual	ppt	4mi	MN	81.9404	1654.4	millimeters (mm)	ppt__Annual__4mi__MN	1	0	0	0
11	Climate and Weather	ppt Annual 6.4km SD	Mean annual precipitation amount, standard deviation of cell values in a 6.4 km-radius neighborhood	Annual	ppt	4mi	SD	43.431	957.318	millimeters (mm)	ppt__Annual__4mi__SD	1	0	0	0
12	Climate and Weather	ppt Winter 0.12km	Mean monthly precipitation amount for December-February, of cell values in a 0.12 km-radius neighborhood	Winter	ppt	120m		3.16635	348.601	millimeters (mm)	ppt__Winter__120m	1	1	0	0
13	Climate and Weather	ppt Winter 0.5km MN	Mean monthly precipitation amount for December-February, mean of cell values in a 0.5 km-radius neighborhood	Winter	ppt	05km	MN	2.2377	244.355	millimeters (mm)	ppt__Winter__05km__MN	1	1	0	0
14	Climate and Weather	ppt Winter 0.5km SD	Mean monthly precipitation amount for December-February, standard deviation of cell values in a 0.5 km-radius neighborhood	Winter	ppt	05km	SD	1.46108	159.548	millimeters (mm)	ppt__Winter__05km__SD	1	0	0	0
15	Climate and Weather	ppt Winter 1.0km MN	Mean monthly precipitation amount for December-February, mean of cell values in a 1.0 km-radius neighborhood	Winter	ppt	1km	MN	2.44781	263.269	millimeters (mm)	ppt__Winter__1km__MN	1	0	0	0
16	Climate and Weather	ppt Winter 1.0km SD	Mean monthly precipitation amount for December-February, standard deviation of cell values in a 1.0 km-radius neighborhood	Winter	ppt	1km	SD	1.36026	146.315	millimeters (mm)	ppt__Winter__1km__SD	1	1	0	0
17	Climate and Weather	ppt Winter 2.0km MN	Mean monthly precipitation amount for December-February, mean of cell values in a 2.0 km-radius neighborhood	Winter	ppt	2km	MN	2.6258	266.883	millimeters (mm)	ppt__Winter__2km__MN	1	0	0	0
18	Climate and Weather	ppt Winter 2.0km SD	Mean monthly precipitation amount for December-February, standard deviation of cell values in a 2.0 km-radius neighborhood	Winter	ppt	2km	SD	1.2923	131.734	millimeters (mm)	ppt__Winter__2km__SD	1	0	0	0
19	Climate and Weather	ppt Winter 3.2km MN	Mean monthly precipitation amount for December-February, mean of cell values in a 3.2 km-radius neighborhood	Winter	ppt	2mi	MN	2.65369	244.325	millimeters (mm)	ppt__Winter__2mi__MN	1	0	0	0
20	Climate and Weather	ppt Winter 3.2km SD	Mean monthly precipitation amount for December-February, standard deviation of cell values in a 3.2 km-radius neighborhood	Winter	ppt	2mi	SD	1.34996	126.458	millimeters (mm)	ppt__Winter__2mi__SD	1	0	0	0
21	Climate and Weather	ppt Winter 6.4km MN	Mean monthly precipitation amount for December-February, mean of cell values in a 6.4 km-radius neighborhood	Winter	ppt	4mi	MN	2.74324	201.813	millimeters (mm)	ppt__Winter__4mi__MN	1	0	0	0
22	Climate and Weather	ppt Winter 6.4km SD	Mean monthly precipitation amount for December-February, standard deviation of cell values in a 6.4 km-radius neighborhood	Winter	ppt	4mi	SD	1.45352	115.513	millimeters (mm)	ppt__Winter__4mi__SD	1	0	0	0
23	Climate and Weather	snowdepth Winter 0.12km MN	Mean monthly precipitation amount for December-February, mean of cell values in a 0.12 km-radius neighborhood	Winter	snowdepth	120m	MN	0	2.00243	meters (m)	snowdepth__Winter__120m__MN	1	0	0	0
24	Climate and Weather	snowdepth Winter 0.5km MAX	Mean monthly precipitation amount for December-February, maximum of cell values in a 0.5 km-radius neighborhood	Winter	snowdepth	05km	MAX	0	2.00243	meters (m)	snowdepth__Winter__05km__MAX	1	1	0	0
25	Climate and Weather	snowdepth Winter 0.5km MN	Mean monthly precipitation amount for December-February, mean of cell values in a 0.5 km-radius neighborhood	Winter	snowdepth	05km	MN	0	1.99049	meters (m)	snowdepth__Winter__05km__MN	1	1	0	0
26	Climate and Weather	snowdepth Winter 0.5km SD	Mean monthly precipitation amount for December-February, standard deviation of cell values in a 0.5 km-radius neighborhood	Winter	snowdepth	05km	SD	0	0.5406	meters (m)	snowdepth__Winter__05km__SD	1	1	1	1
27	Climate and Weather	snowdepth Winter 1.0km MAX	Mean monthly precipitation amount for December-February, maximum of cell values in a 1.0 km-radius neighborhood	Winter	snowdepth	1km	MAX	0	2.00243	meters (m)	snowdepth__Winter__1km__MAX	1	0	0	0
28	Climate and Weather	snowdepth Winter 1.0km MN	Mean monthly precipitation amount for December-February, mean of cell values in a 1.0 km-radius neighborhood	Winter	snowdepth	1km	MN	0	1.97556	meters (m)	snowdepth__Winter__1km__MN	1	0	0	0
29	Climate and Weather	snowdepth Winter 1.0km SD	Mean monthly precipitation amount for December-February, standard deviation of cell values in a 1.0 km-radius neighborhood	Winter	snowdepth	1km	SD	0	0.521731	meters (m)	snowdepth__Winter__1km__SD	1	0	0	0
30	Climate and Weather	snowdepth Winter 2.0km MAX	Mean monthly precipitation amount for December-February, maximum of cell values in a 2.0 km-radius neighborhood	Winter	snowdepth	2km	MAX	0	2.00243	meters (m)	snowdepth__Winter__2km__MAX	1	0	0	0
31	Climate and Weather	snowdepth Winter 2.0km MN	Mean monthly precipitation amount for December-February, mean of cell values in a 2.0 km-radius neighborhood	Winter	snowdepth	2km	MN	0	1.92425	meters (m)	snowdepth__Winter__2km__MN	1	0	0	0
32	Climate and Weather	snowdepth Winter 2.0km SD	Mean monthly precipitation amount for December-February, standard deviation of cell values in a 2.0 km-radius neighborhood	Winter	snowdepth	2km	SD	0	0.50215	meters (m)	snowdepth__Winter__2km__SD	1	0	0	0
33	Climate and Weather	snowdepth Winter 3.2km MAX	Mean monthly precipitation amount for December-February, maximum of cell values in a 3.2 km-radius neighborhood	Winter	snowdepth	2mi	MAX	0	2.00243	meters (m)	snowdepth__Winter__2mi__MAX	1	0	0	0
34	Climate and Weather	snowdepth Winter 3.2km MN	Mean monthly precipitation amount for December-February, mean of cell values in a 3.2 km-radius neighborhood	Winter	snowdepth	2mi	MN	0	1.88127	meters (m)	snowdepth__Winter__2mi__MN	1	0	0	0
35	Climate and Weather	snowdepth Winter 3.2km SD	Mean monthly precipitation amount for December-February, standard deviation of cell values in a 3.2 km-radius neighborhood	Winter	snowdepth	2mi	SD	0	0.570852	meters (m)	snowdepth__Winter__2mi__SD	1	0	0	0
36	Climate and Weather	snowdepth Winter 6.4km MAX	Mean monthly precipitation amount for December-February, maximum of cell values in a 6.4 km-radius neighborhood	Winter	snowdepth	4mi	MAX	0	2.00243	meters (m)	snowdepth__Winter__4mi__MAX	1	0	0	0
37	Climate and Weather	snowdepth Winter 6.4km MN	Mean monthly precipitation amount for December-February, mean of cell values in a 6.4 km-radius neighborhood	Winter	snowdepth	4mi	MN	0	1.76843	meters (m)	snowdepth__Winter__4mi__MN	1	0	0	0
38	Climate and Weather	snowdepth Winter 6.4km SD	Mean monthly precipitation amount for December-February, standard deviation of cell values in a 6.4 km-radius neighborhood	Winter	snowdepth	4mi	SD	0	0.627458	meters (m)	snowdepth__Winter__4mi__SD	1	0	0	0
39	Climate and Weather	tmax Winter 0.12km	Maximum monthly temperature for December-February, of cell values in a 0.12 km-radius neighborhood	Winter	tmax	120m		-8.91623	9.69032	degrees Celsius (°C)	tmax__Winter__120m	1	0	0	0
40	Climate and Weather	tmax Winter 0.5km MN	Maximum monthly temperature for December-February, mean of cell values in a 0.5 km-radius neighborhood	Winter	tmax	05km	MN	-6.26982	6.79953	degrees Celsius (°C)	tmax__Winter__05km__MN	1	1	0	0
41	Climate and Weather	tmax Winter 0.5km SD	Maximum monthly temperature for December-February, standard deviation of cell values in a 0.5 km-radius neighborhood	Winter	tmax	05km	SD	0.000848198	4.43962	degrees Celsius (°C)	tmax__Winter__05km__SD	1	1	1	0
42	Climate and Weather	tmax Winter 1.0km MN	Maximum monthly temperature for December-February, mean of cell values in a 1.0 km-radius neighborhood	Winter	tmax	1km	MN	-6.80403	7.37083	degrees Celsius (°C)	tmax__Winter__1km__MN	1	0	0	0
43	Climate and Weather	tmax Winter 1.0km SD	Maximum monthly temperature for December-February, standard deviation of cell values in a 1.0 km-radius neighborhood	Winter	tmax	1km	SD	0.0020537	4.09574	degrees Celsius (°C)	tmax__Winter__1km__SD	1	0	0	0
44	Climate and Weather	tmax Winter 2.0km MN	Maximum monthly temperature for December-February, mean of cell values in a 2.0 km-radius neighborhood	Winter	tmax	2km	MN	-7.14682	7.72992	degrees Celsius (°C)	tmax__Winter__2km__MN	1	0	0	0
45	Climate and Weather	tmax Winter 2.0km SD	Maximum monthly temperature for December-February, standard deviation of cell values in a 2.0 km-radius neighborhood	Winter	tmax	2km	SD	0.00526592	3.80253	degrees Celsius (°C)	tmax__Winter__2km__SD	1	0	0	0
46	Climate and Weather	tmax Winter 3.2km MN	Maximum monthly temperature for December-February, mean of cell values in a 3.2 km-radius neighborhood	Winter	tmax	2mi	MN	-7.04771	7.51154	degrees Celsius (°C)	tmax__Winter__2mi__MN	1	0	0	0
47	Climate and Weather	tmax Winter 3.2km SD	Maximum monthly temperature for December-February, standard deviation of cell values in a 3.2 km-radius neighborhood	Winter	tmax	2mi	SD	0.00856449	3.81877	degrees Celsius (°C)	tmax__Winter__2mi__SD	1	0	0	0
48	Climate and Weather	tmax Winter 6.4km MN	Maximum monthly temperature for December-February, mean of cell values in a 6.4 km-radius neighborhood	Winter	tmax	4mi	MN	-6.91538	6.7385	degrees Celsius (°C)	tmax__Winter__4mi__MN	1	0	0	0
49	Climate and Weather	tmax Winter 6.4km SD	Maximum monthly temperature for December-February, standard deviation of cell values in a 6.4 km-radius neighborhood	Winter	tmax	4mi	SD	0.015307	3.65902	degrees Celsius (°C)	tmax__Winter__4mi__SD	1	0	0	0
50	Climate and Weather	tmean Annual 0.12km	Mean annual temperature, of cell values in a 0.12 km-radius neighborhood	Annual	tmean	120m		-5.71915	15.9294	degrees Celsius (°C)	tmean__Annual__120m	1	0	0	0
51	Climate and Weather	tmean Annual 0.5km MN	Mean annual temperature, mean of cell values in a 0.5 km-radius neighborhood	Annual	tmean	05km	MN	-3.77724	11.1371	degrees Celsius (°C)	tmean__Annual__05km__MN	1	0	0	0
52	Climate and Weather	tmean Annual 0.5km SD	Mean annual temperature, standard deviation of cell values in a 0.5 km-radius neighborhood	Annual	tmean	05km	SD	0.00819121	7.27198	degrees Celsius (°C)	tmean__Annual__05km__SD	1	1	1	0
53	Climate and Weather	tmean Annual 1.0km MN	Mean annual temperature, mean of cell values in a 1.0 km-radius neighborhood	Annual	tmean	1km	MN	-3.89537	11.9871	degrees Celsius (°C)	tmean__Annual__1km__MN	1	1	0	0
54	Climate and Weather	tmean Annual 1.0km SD	Mean annual temperature, standard deviation of cell values in a 1.0 km-radius neighborhood	Annual	tmean	1km	SD	0.022616	6.66261	degrees Celsius (°C)	tmean__Annual__1km__SD	1	0	0	0
55	Climate and Weather	tmean Annual 2.0km MN	Mean annual temperature, mean of cell values in a 2.0 km-radius neighborhood	Annual	tmean	2km	MN	-3.52487	12.3277	degrees Celsius (°C)	tmean__Annual__2km__MN	1	0	0	0
56	Climate and Weather	tmean Annual 2.0km SD	Mean annual temperature, standard deviation of cell values in a 2.0 km-radius neighborhood	Annual	tmean	2km	SD	0.0786676	6.07554	degrees Celsius (°C)	tmean__Annual__2km__SD	1	0	0	0
57	Climate and Weather	tmean Annual 3.2km MN	Mean annual temperature, mean of cell values in a 3.2 km-radius neighborhood	Annual	tmean	2mi	MN	-2.79916	11.7991	degrees Celsius (°C)	tmean__Annual__2mi__MN	1	0	0	0
58	Climate and Weather	tmean Annual 3.2km SD	Mean annual temperature, standard deviation of cell values in a 3.2 km-radius neighborhood	Annual	tmean	2mi	SD	0.133195	6.02663	degrees Celsius (°C)	tmean__Annual__2mi__SD	1	0	0	0
59	Climate and Weather	tmean Annual 6.4km MN	Mean annual temperature, mean of cell values in a 6.4 km-radius neighborhood	Annual	tmean	4mi	MN	-1.97111	10.9614	degrees Celsius (°C)	tmean__Annual__4mi__MN	1	0	0	0
60	Climate and Weather	tmean Annual 6.4km SD	Mean annual temperature, standard deviation of cell values in a 6.4 km-radius neighborhood	Annual	tmean	4mi	SD	0.208968	5.84785	degrees Celsius (°C)	tmean__Annual__4mi__SD	1	0	0	0
61	Climate and Weather	tmin Winter 0.12km	Minimum monthly temperature for December-February, of cell values in a 0.12 km-radius neighborhood	Winter	tmin	120m		-19.8888	-1.73424	degrees Celsius (°C)	tmin__Winter__120m	1	1	1	0
62	Climate and Weather	tmin Winter 0.5km MN	Minimum monthly temperature for December-February, mean of cell values in a 0.5 km-radius neighborhood	Winter	tmin	05km	MN	-13.6762	-1.29392	degrees Celsius (°C)	tmin__Winter__05km__MN	1	0	0	0
63	Climate and Weather	tmin Winter 0.5km SD	Minimum monthly temperature for December-February, standard deviation of cell values in a 0.5 km-radius neighborhood	Winter	tmin	05km	SD	0.846892	8.93108	degrees Celsius (°C)	tmin__Winter__05km__SD	1	0	0	0
64	Climate and Weather	tmin Winter 1.0km MN	Minimum monthly temperature for December-February, mean of cell values in a 1.0 km-radius neighborhood	Winter	tmin	1km	MN	-14.6554	-1.52256	degrees Celsius (°C)	tmin__Winter__1km__MN	1	0	0	0
65	Climate and Weather	tmin Winter 1.0km SD	Minimum monthly temperature for December-February, standard deviation of cell values in a 1.0 km-radius neighborhood	Winter	tmin	1km	SD	0.858559	8.14343	degrees Celsius (°C)	tmin__Winter__1km__SD	1	0	0	0
66	Climate and Weather	tmin Winter 2.0km MN	Minimum monthly temperature for December-February, mean of cell values in a 2.0 km-radius neighborhood	Winter	tmin	2km	MN	-15.4274	-1.87384	degrees Celsius (°C)	tmin__Winter__2km__MN	1	0	0	0
67	Climate and Weather	tmin Winter 2.0km SD	Minimum monthly temperature for December-February, standard deviation of cell values in a 2.0 km-radius neighborhood	Winter	tmin	2km	SD	0.96747	7.58856	degrees Celsius (°C)	tmin__Winter__2km__SD	1	0	0	0
68	Climate and Weather	tmin Winter 3.2km MN	Minimum monthly temperature for December-February, mean of cell values in a 3.2 km-radius neighborhood	Winter	tmin	2mi	MN	-15.2193	-2.15336	degrees Celsius (°C)	tmin__Winter__2mi__MN	1	0	0	0
69	Climate and Weather	tmin Winter 3.2km SD	Minimum monthly temperature for December-February, standard deviation of cell values in a 3.2 km-radius neighborhood	Winter	tmin	2mi	SD	1.20809	7.73106	degrees Celsius (°C)	tmin__Winter__2mi__SD	1	1	0	0
70	Climate and Weather	tmin Winter 6.4km MN	Minimum monthly temperature for December-February, mean of cell values in a 6.4 km-radius neighborhood	Winter	tmin	4mi	MN	-14.9385	-2.6601	degrees Celsius (°C)	tmin__Winter__4mi__MN	1	0	0	0
71	Climate and Weather	tmin Winter 6.4km SD	Minimum monthly temperature for December-February, standard deviation of cell values in a 6.4 km-radius neighborhood	Winter	tmin	4mi	SD	1.53188	7.90414	degrees Celsius (°C)	tmin__Winter__4mi__SD	1	0	0	0
72	Developed Areas	devroad1 0.12km MN	Proportion of road landcover, mean of values within a 0.12 km cell		devroad1	120m	MN	0	1	proportion (%)	devroad1__120m__MN	1	0	0	0
73	Developed Areas	devroad1 0.12km SD	Proportion of road landcover, standard deviation of values within a 0.12 km cell		devroad1	120m	SD	0	0.5	proportion (%)	devroad1__120m__SD	1	0	0	0
74	Developed Areas	devroad1 0.5km MN	Proportion of road landcover, mean of cell values in a 0.5 km-radius neighborhood		devroad1	05km	MN	0	0.885204	proportion (%)	devroad1__05km__MN	1	0	0	0
75	Developed Areas	devroad1 0.5km SD	Proportion of road landcover, standard deviation of cell values in a 0.5 km-radius neighborhood		devroad1	05km	SD	0	0.442479	proportion (%)	devroad1__05km__SD	1	0	0	0
76	Developed Areas	devroad1 1.0km MN	Proportion of road landcover, mean of cell values in a 1.0 km-radius neighborhood		devroad1	1km	MN	0	0.755393	proportion (%)	devroad1__1km__MN	1	0	0	0
77	Developed Areas	devroad1 1.0km SD	Proportion of road landcover, standard deviation of cell values in a 1.0 km-radius neighborhood		devroad1	1km	SD	0	0.411373	proportion (%)	devroad1__1km__SD	1	0	0	0
78	Developed Areas	devroad1 2.0km MN	Proportion of road landcover, mean of cell values in a 2.0 km-radius neighborhood		devroad1	2km	MN	0	0.639983	proportion (%)	devroad1__2km__MN	1	0	0	0
79	Developed Areas	devroad1 2.0km SD	Proportion of road landcover, standard deviation of cell values in a 2.0 km-radius neighborhood		devroad1	2km	SD	0	0.386111	proportion (%)	devroad1__2km__SD	1	0	0	0
80	Developed Areas	devroad1 3.2km MN	Proportion of road landcover, mean of cell values in a 3.2 km-radius neighborhood		devroad1	2mi	MN	0	0.568589	proportion (%)	devroad1__2mi__MN	1	0	0	0
81	Developed Areas	devroad1 3.2km SD	Proportion of road landcover, standard deviation of cell values in a 3.2 km-radius neighborhood		devroad1	2mi	SD	0	0.342934	proportion (%)	devroad1__2mi__SD	1	0	0	0
82	Developed Areas	devroad1 6.4km MN	Proportion of road landcover, mean of cell values in a 6.4 km-radius neighborhood		devroad1	4mi	MN	0	0.474774	proportion (%)	devroad1__4mi__MN	1	0	0	0
83	Developed Areas	devroad1 6.4km SD	Proportion of road landcover, standard deviation of cell values in a 6.4 km-radius neighborhood		devroad1	4mi	SD	0	0.292937	proportion (%)	devroad1__4mi__SD	1	0	0	0
84	Developed Areas	devurban1 0.12km MN	Proportion of developed area landcover, mean of values within a 0.12 km cell		devurban1	120m	MN	0	1	proportion (%)	devurban1__120m__MN	1	0	0	0
85	Developed Areas	devurban1 0.12km SD	Proportion of developed area landcover, standard deviation of values within a 0.12 km cell		devurban1	120m	SD	0	0.5	proportion (%)	devurban1__120m__SD	1	0	0	0
86	Developed Areas	devurban1 0.5km MN	Proportion of developed area landcover, mean of cell values in a 0.5 km-radius neighborhood		devurban1	05km	MN	0	1	proportion (%)	devurban1__05km__MN	1	0	0	0
87	Developed Areas	devurban1 0.5km SD	Proportion of developed area landcover, standard deviation of cell values in a 0.5 km-radius neighborhood		devurban1	05km	SD	0	0.487422	proportion (%)	devurban1__05km__SD	1	0	0	0
88	Developed Areas	devurban1 1.0km MN	Proportion of developed area landcover, mean of cell values in a 1.0 km-radius neighborhood		devurban1	1km	MN	0	1	proportion (%)	devurban1__1km__MN	1	0	0	0
89	Developed Areas	devurban1 1.0km SD	Proportion of developed area landcover, standard deviation of cell values in a 1.0 km-radius neighborhood		devurban1	1km	SD	0	0.483983	proportion (%)	devurban1__1km__SD	1	0	0	0
90	Developed Areas	devurban1 2.0km MN	Proportion of developed area landcover, mean of cell values in a 2.0 km-radius neighborhood		devurban1	2km	MN	0	0.971873	proportion (%)	devurban1__2km__MN	1	0	0	0
91	Developed Areas	devurban1 2.0km SD	Proportion of developed area landcover, standard deviation of cell values in a 2.0 km-radius neighborhood		devurban1	2km	SD	0	0.474028	proportion (%)	devurban1__2km__SD	1	0	0	0
92	Developed Areas	devurban1 3.2km MN	Proportion of developed area landcover, mean of cell values in a 3.2 km-radius neighborhood		devurban1	2mi	MN	0	0.960679	proportion (%)	devurban1__2mi__MN	1	0	0	0
93	Developed Areas	devurban1 3.2km SD	Proportion of developed area landcover, standard deviation of cell values in a 3.2 km-radius neighborhood		devurban1	2mi	SD	0	0.471885	proportion (%)	devurban1__2mi__SD	1	0	0	0
94	Developed Areas	devurban1 6.4km MN	Proportion of developed area landcover, mean of cell values in a 6.4 km-radius neighborhood		devurban1	4mi	MN	0	0.884415	proportion (%)	devurban1__4mi__MN	1	0	0	0
95	Developed Areas	devurban1 6.4km SD	Proportion of developed area landcover, standard deviation of cell values in a 6.4 km-radius neighborhood		devurban1	4mi	SD	0	0.458892	proportion (%)	devurban1__4mi__SD	1	0	0	0
96	Vegetation and Landcover	alfalfa3b 0.12km MN	Proportion of alfalfa cropland landcover, mean of values within a 0.12 km cell		alfalfa3b	120m	MN	0	1	proportion (%)	alfalfa3b__120m__MN	1	0	0	0
97	Vegetation and Landcover	alfalfa3b 0.12km SD	Proportion of alfalfa cropland landcover, standard deviation of values within a 0.12 km cell		alfalfa3b	120m	SD	0	0.5	proportion (%)	alfalfa3b__120m__SD	1	0	0	0
98	Vegetation and Landcover	alfalfa3b 0.5km MN	Proportion of alfalfa cropland landcover, mean of cell values in a 0.5 km-radius neighborhood		alfalfa3b	05km	MN	0	1	proportion (%)	alfalfa3b__05km__MN	1	0	0	0
99	Vegetation and Landcover	alfalfa3b 0.5km SD	Proportion of alfalfa cropland landcover, standard deviation of cell values in a 0.5 km-radius neighborhood		alfalfa3b	05km	SD	0	0.499062	proportion (%)	alfalfa3b__05km__SD	1	0	0	0
100	Vegetation and Landcover	alfalfa3b 1.0km MN	Proportion of alfalfa cropland landcover, mean of cell values in a 1.0 km-radius neighborhood		alfalfa3b	1km	MN	0	1	proportion (%)	alfalfa3b__1km__MN	1	0	0	0
101	Vegetation and Landcover	alfalfa3b 1.0km SD	Proportion of alfalfa cropland landcover, standard deviation of cell values in a 1.0 km-radius neighborhood		alfalfa3b	1km	SD	0	0.489458	proportion (%)	alfalfa3b__1km__SD	1	0	0	0
102	Vegetation and Landcover	alfalfa3b 2.0km MN	Proportion of alfalfa cropland landcover, mean of cell values in a 2.0 km-radius neighborhood		alfalfa3b	2km	MN	0	0.999653	proportion (%)	alfalfa3b__2km__MN	1	0	0	0
103	Vegetation and Landcover	alfalfa3b 2.0km SD	Proportion of alfalfa cropland landcover, standard deviation of cell values in a 2.0 km-radius neighborhood		alfalfa3b	2km	SD	0	0.492673	proportion (%)	alfalfa3b__2km__SD	1	1	0	0
104	Vegetation and Landcover	alfalfa3b 3.2km MN	Proportion of alfalfa cropland landcover, mean of cell values in a 3.2 km-radius neighborhood		alfalfa3b	2mi	MN	0	0.998799	proportion (%)	alfalfa3b__2mi__MN	1	1	1	1
105	Vegetation and Landcover	alfalfa3b 3.2km SD	Proportion of alfalfa cropland landcover, standard deviation of cell values in a 3.2 km-radius neighborhood		alfalfa3b	2mi	SD	0	0.4879	proportion (%)	alfalfa3b__2mi__SD	1	0	0	0
106	Vegetation and Landcover	alfalfa3b 6.4km MN	Proportion of alfalfa cropland landcover, mean of cell values in a 6.4 km-radius neighborhood		alfalfa3b	4mi	MN	0	0.898059	proportion (%)	alfalfa3b__4mi__MN	1	0	0	0
107	Vegetation and Landcover	alfalfa3b 6.4km SD	Proportion of alfalfa cropland landcover, standard deviation of cell values in a 6.4 km-radius neighborhood		alfalfa3b	4mi	SD	0	0.490117	proportion (%)	alfalfa3b__4mi__SD	1	0	0	0
108	Vegetation and Landcover	barren1c 0.12km MN	Proportion of barren landcover, mean of values within a 0.12 km cell		barren1c	120m	MN	0	1	proportion (%)	barren1c__120m__MN	1	0	0	0
109	Vegetation and Landcover	barren1c 0.12km SD	Proportion of barren landcover, standard deviation of values within a 0.12 km cell		barren1c	120m	SD	0	0.5	proportion (%)	barren1c__120m__SD	1	0	0	0
110	Vegetation and Landcover	barren1c 0.5km MN	Proportion of barren landcover, mean of cell values in a 0.5 km-radius neighborhood		barren1c	05km	MN	0	1	proportion (%)	barren1c__05km__MN	1	0	0	0
111	Vegetation and Landcover	barren1c 0.5km SD	Proportion of barren landcover, standard deviation of cell values in a 0.5 km-radius neighborhood		barren1c	05km	SD	0	0.491494	proportion (%)	barren1c__05km__SD	1	0	0	0
112	Vegetation and Landcover	barren1c 1.0km MN	Proportion of barren landcover, mean of cell values in a 1.0 km-radius neighborhood		barren1c	1km	MN	0	1	proportion (%)	barren1c__1km__MN	1	0	0	0
113	Vegetation and Landcover	barren1c 1.0km SD	Proportion of barren landcover, standard deviation of cell values in a 1.0 km-radius neighborhood		barren1c	1km	SD	0	0.491309	proportion (%)	barren1c__1km__SD	1	0	0	0
114	Vegetation and Landcover	barren1c 2.0km MN	Proportion of barren landcover, mean of cell values in a 2.0 km-radius neighborhood		barren1c	2km	MN	0	1	proportion (%)	barren1c__2km__MN	1	0	0	0
115	Vegetation and Landcover	barren1c 2.0km SD	Proportion of barren landcover, standard deviation of cell values in a 2.0 km-radius neighborhood		barren1c	2km	SD	0	0.494619	proportion (%)	barren1c__2km__SD	1	0	0	0
116	Vegetation and Landcover	barren1c 3.2km MN	Proportion of barren landcover, mean of cell values in a 3.2 km-radius neighborhood		barren1c	2mi	MN	0	1	proportion (%)	barren1c__2mi__MN	1	0	0	0
117	Vegetation and Landcover	barren1c 3.2km SD	Proportion of barren landcover, standard deviation of cell values in a 3.2 km-radius neighborhood		barren1c	2mi	SD	0	0.496248	proportion (%)	barren1c__2mi__SD	1	1	1	0
118	Vegetation and Landcover	barren1c 6.4km MN	Proportion of barren landcover, mean of cell values in a 6.4 km-radius neighborhood		barren1c	4mi	MN	0	1	proportion (%)	barren1c__4mi__MN	1	1	1	0
119	Vegetation and Landcover	barren1c 6.4km SD	Proportion of barren landcover, standard deviation of cell values in a 6.4 km-radius neighborhood		barren1c	4mi	SD	0	0.49739	proportion (%)	barren1c__4mi__SD	1	0	0	0
120	Vegetation and Landcover	coverherb1 0.12km MN	Percent herbaceous canopy cover, mean of values within a 0.12 km cell		coverherb1	120m	MN	0	95	percent cover (%)	coverherb1__120m__MN	1	0	0	0
121	Vegetation and Landcover	coverherb1 0.12km SD	Percent herbaceous canopy cover, standard deviation of values within a 0.12 km cell		coverherb1	120m	SD	0	47.5	percent cover (%)	coverherb1__120m__SD	1	0	0	0
122	Vegetation and Landcover	coverherb1 0.5km MN	Percent herbaceous canopy cover, mean of cell values in a 0.5 km-radius neighborhood		coverherb1	05km	MN	0	95	percent cover (%)	coverherb1__05km__MN	1	1	1	0
123	Vegetation and Landcover	coverherb1 0.5km SD	Percent herbaceous canopy cover, standard deviation of cell values in a 0.5 km-radius neighborhood		coverherb1	05km	SD	0	47.1532	percent cover (%)	coverherb1__05km__SD	1	0	0	0
124	Vegetation and Landcover	coverherb1 1.0km MN	Percent herbaceous canopy cover, mean of cell values in a 1.0 km-radius neighborhood		coverherb1	1km	MN	0	94.9096	percent cover (%)	coverherb1__1km__MN	1	0	0	0
125	Vegetation and Landcover	coverherb1 1.0km SD	Percent herbaceous canopy cover, standard deviation of cell values in a 1.0 km-radius neighborhood		coverherb1	1km	SD	0	46.2986	percent cover (%)	coverherb1__1km__SD	1	0	0	0
126	Vegetation and Landcover	coverherb1 2.0km MN	Percent herbaceous canopy cover, mean of cell values in a 2.0 km-radius neighborhood		coverherb1	2km	MN	0	90.7242	percent cover (%)	coverherb1__2km__MN	1	0	0	0
127	Vegetation and Landcover	coverherb1 2.0km SD	Percent herbaceous canopy cover, standard deviation of cell values in a 2.0 km-radius neighborhood		coverherb1	2km	SD	0	44.6107	percent cover (%)	coverherb1__2km__SD	1	0	0	0
128	Vegetation and Landcover	coverherb1 3.2km MN	Percent herbaceous canopy cover, mean of cell values in a 3.2 km-radius neighborhood		coverherb1	2mi	MN	0	88.3982	percent cover (%)	coverherb1__2mi__MN	1	0	0	0
129	Vegetation and Landcover	coverherb1 3.2km SD	Percent herbaceous canopy cover, standard deviation of cell values in a 3.2 km-radius neighborhood		coverherb1	2mi	SD	0	43.7336	percent cover (%)	coverherb1__2mi__SD	1	1	1	1
130	Vegetation and Landcover	coverherb1 6.4km MN	Percent herbaceous canopy cover, mean of cell values in a 6.4 km-radius neighborhood		coverherb1	4mi	MN	0	79.3871	percent cover (%)	coverherb1__4mi__MN	1	0	0	0
131	Vegetation and Landcover	coverherb1 6.4km SD	Percent herbaceous canopy cover, standard deviation of cell values in a 6.4 km-radius neighborhood		coverherb1	4mi	SD	0	41.4565	percent cover (%)	coverherb1__4mi__SD	1	0	0	0
132	Vegetation and Landcover	covershrub1 0.12km MN	Percent shrub canopy cover, mean of values within a 0.12 km cell		covershrub1	120m	MN	0	95	percent cover (%)	covershrub1__120m__MN	1	0	0	0
133	Vegetation and Landcover	covershrub1 0.12km SD	Percent shrub canopy cover, standard deviation of values within a 0.12 km cell		covershrub1	120m	SD	0	47.5	percent cover (%)	covershrub1__120m__SD	1	0	0	0
134	Vegetation and Landcover	covershrub1 0.5km MN	Percent shrub canopy cover, mean of cell values in a 0.5 km-radius neighborhood		covershrub1	05km	MN	0	93.6352	percent cover (%)	covershrub1__05km__MN	1	1	1	0
135	Vegetation and Landcover	covershrub1 0.5km SD	Percent shrub canopy cover, standard deviation of cell values in a 0.5 km-radius neighborhood		covershrub1	05km	SD	0	43.7173	percent cover (%)	covershrub1__05km__SD	1	1	1	0
136	Vegetation and Landcover	covershrub1 1.0km MN	Percent shrub canopy cover, mean of cell values in a 1.0 km-radius neighborhood		covershrub1	1km	MN	0	91.0168	percent cover (%)	covershrub1__1km__MN	1	0	0	0
137	Vegetation and Landcover	covershrub1 1.0km SD	Percent shrub canopy cover, standard deviation of cell values in a 1.0 km-radius neighborhood		covershrub1	1km	SD	0	41.6853	percent cover (%)	covershrub1__1km__SD	1	0	0	0
138	Vegetation and Landcover	covershrub1 2.0km MN	Percent shrub canopy cover, mean of cell values in a 2.0 km-radius neighborhood		covershrub1	2km	MN	0	84.0955	percent cover (%)	covershrub1__2km__MN	1	0	0	0
139	Vegetation and Landcover	covershrub1 2.0km SD	Percent shrub canopy cover, standard deviation of cell values in a 2.0 km-radius neighborhood		covershrub1	2km	SD	0	40.0281	percent cover (%)	covershrub1__2km__SD	1	0	0	0
140	Vegetation and Landcover	covershrub1 3.2km MN	Percent shrub canopy cover, mean of cell values in a 3.2 km-radius neighborhood		covershrub1	2mi	MN	0	77.3131	percent cover (%)	covershrub1__2mi__MN	1	0	0	0
141	Vegetation and Landcover	covershrub1 3.2km SD	Percent shrub canopy cover, standard deviation of cell values in a 3.2 km-radius neighborhood		covershrub1	2mi	SD	0	37.3083	percent cover (%)	covershrub1__2mi__SD	1	0	0	0
142	Vegetation and Landcover	covershrub1 6.4km MN	Percent shrub canopy cover, mean of cell values in a 6.4 km-radius neighborhood		covershrub1	4mi	MN	0	68.4179	percent cover (%)	covershrub1__4mi__MN	1	0	0	0
143	Vegetation and Landcover	covershrub1 6.4km SD	Percent shrub canopy cover, standard deviation of cell values in a 6.4 km-radius neighborhood		covershrub1	4mi	SD	0	36.245	percent cover (%)	covershrub1__4mi__SD	1	0	0	0
144	Vegetation and Landcover	covertree1 0.12km MN	Percent tree canopy cover, mean of values within a 0.12 km cell		covertree1	120m	MN	0	95	percent cover (%)	covertree1__120m__MN	1	0	0	0
145	Vegetation and Landcover	covertree1 0.12km SD	Percent tree canopy cover, standard deviation of values within a 0.12 km cell		covertree1	120m	SD	0	47.5	percent cover (%)	covertree1__120m__SD	1	0	0	0
146	Vegetation and Landcover	covertree1 0.5km MN	Percent tree canopy cover, mean of cell values in a 0.5 km-radius neighborhood		covertree1	05km	MN	0	94.9362	percent cover (%)	covertree1__05km__MN	1	0	0	0
147	Vegetation and Landcover	covertree1 0.5km SD	Percent tree canopy cover, standard deviation of cell values in a 0.5 km-radius neighborhood		covertree1	05km	SD	0	44.2331	percent cover (%)	covertree1__05km__SD	1	0	0	0
148	Vegetation and Landcover	covertree1 1.0km MN	Percent tree canopy cover, mean of cell values in a 1.0 km-radius neighborhood		covertree1	1km	MN	0	93.401	percent cover (%)	covertree1__1km__MN	1	0	0	0
149	Vegetation and Landcover	covertree1 1.0km SD	Percent tree canopy cover, standard deviation of cell values in a 1.0 km-radius neighborhood		covertree1	1km	SD	0	45.1309	percent cover (%)	covertree1__1km__SD	1	0	0	0
150	Vegetation and Landcover	covertree1 2.0km MN	Percent tree canopy cover, mean of cell values in a 2.0 km-radius neighborhood		covertree1	2km	MN	0	84.3674	percent cover (%)	covertree1__2km__MN	1	0	0	0
151	Vegetation and Landcover	covertree1 2.0km SD	Percent tree canopy cover, standard deviation of cell values in a 2.0 km-radius neighborhood		covertree1	2km	SD	0	42.7509	percent cover (%)	covertree1__2km__SD	1	0	0	0
152	Vegetation and Landcover	covertree1 3.2km MN	Percent tree canopy cover, mean of cell values in a 3.2 km-radius neighborhood		covertree1	2mi	MN	0	82.4345	percent cover (%)	covertree1__2mi__MN	1	0	0	0
153	Vegetation and Landcover	covertree1 3.2km SD	Percent tree canopy cover, standard deviation of cell values in a 3.2 km-radius neighborhood		covertree1	2mi	SD	0	40.6274	percent cover (%)	covertree1__2mi__SD	1	0	0	0
154	Vegetation and Landcover	covertree1 6.4km MN	Percent tree canopy cover, mean of cell values in a 6.4 km-radius neighborhood		covertree1	4mi	MN	0	78.5577	percent cover (%)	covertree1__4mi__MN	1	1	0	0
155	Vegetation and Landcover	covertree1 6.4km SD	Percent tree canopy cover, standard deviation of cell values in a 6.4 km-radius neighborhood		covertree1	4mi	SD	0	39.0382	percent cover (%)	covertree1__4mi__SD	1	1	0	0
156	Vegetation and Landcover	crop2 0.12km MN	Proportion of pasture and hay cropland landcover, mean of values within a 0.12 km cell		crop2	120m	MN	0	1	proportion (%)	crop2__120m__MN	1	0	0	0
157	Vegetation and Landcover	crop2 0.12km SD	Proportion of pasture and hay cropland landcover, standard deviation of values within a 0.12 km cell		crop2	120m	SD	0	0.5	proportion (%)	crop2__120m__SD	1	0	0	0
158	Vegetation and Landcover	crop2 0.5km MN	Proportion of pasture and hay cropland landcover, mean of cell values in a 0.5 km-radius neighborhood		crop2	05km	MN	0	1	proportion (%)	crop2__05km__MN	1	0	0	0
159	Vegetation and Landcover	crop2 0.5km SD	Proportion of pasture and hay cropland landcover, standard deviation of cell values in a 0.5 km-radius neighborhood		crop2	05km	SD	0	0.499896	proportion (%)	crop2__05km__SD	1	0	0	0
160	Vegetation and Landcover	crop2 1.0km MN	Proportion of pasture and hay cropland landcover, mean of cell values in a 1.0 km-radius neighborhood		crop2	1km	MN	0	1	proportion (%)	crop2__1km__MN	1	0	0	0
161	Vegetation and Landcover	crop2 1.0km SD	Proportion of pasture and hay cropland landcover, standard deviation of cell values in a 1.0 km-radius neighborhood		crop2	1km	SD	0	0.497067	proportion (%)	crop2__1km__SD	1	0	0	0
162	Vegetation and Landcover	crop2 2.0km MN	Proportion of pasture and hay cropland landcover, mean of cell values in a 2.0 km-radius neighborhood		crop2	2km	MN	0	0.997017	proportion (%)	crop2__2km__MN	1	0	0	0
163	Vegetation and Landcover	crop2 2.0km SD	Proportion of pasture and hay cropland landcover, standard deviation of cell values in a 2.0 km-radius neighborhood		crop2	2km	SD	0	0.492571	proportion (%)	crop2__2km__SD	1	0	0	0
164	Vegetation and Landcover	crop2 3.2km MN	Proportion of pasture and hay cropland landcover, mean of cell values in a 3.2 km-radius neighborhood		crop2	2mi	MN	0	0.984928	proportion (%)	crop2__2mi__MN	1	0	0	0
165	Vegetation and Landcover	crop2 3.2km SD	Proportion of pasture and hay cropland landcover, standard deviation of cell values in a 3.2 km-radius neighborhood		crop2	2mi	SD	0	0.492599	proportion (%)	crop2__2mi__SD	1	0	0	0
166	Vegetation and Landcover	crop2 6.4km MN	Proportion of pasture and hay cropland landcover, mean of cell values in a 6.4 km-radius neighborhood		crop2	4mi	MN	0	0.920981	proportion (%)	crop2__4mi__MN	1	0	0	0
167	Vegetation and Landcover	crop2 6.4km SD	Proportion of pasture and hay cropland landcover, standard deviation of cell values in a 6.4 km-radius neighborhood		crop2	4mi	SD	0	0.479665	proportion (%)	crop2__4mi__SD	1	0	0	0
168	Vegetation and Landcover	crop3 0.12km MN	Proportion of cultivated cropland landcover, mean of values within a 0.12 km cell		crop3	120m	MN	0	1	proportion (%)	crop3__120m__MN	1	0	0	0
169	Vegetation and Landcover	crop3 0.12km SD	Proportion of cultivated cropland landcover, standard deviation of values within a 0.12 km cell		crop3	120m	SD	0	0.5	proportion (%)	crop3__120m__SD	1	0	0	0
170	Vegetation and Landcover	crop3 0.5km MN	Proportion of cultivated cropland landcover, mean of cell values in a 0.5 km-radius neighborhood		crop3	05km	MN	0	1	proportion (%)	crop3__05km__MN	1	0	0	0
171	Vegetation and Landcover	crop3 0.5km SD	Proportion of cultivated cropland landcover, standard deviation of cell values in a 0.5 km-radius neighborhood		crop3	05km	SD	0	0.499896	proportion (%)	crop3__05km__SD	1	0	0	0
172	Vegetation and Landcover	crop3 1.0km MN	Proportion of cultivated cropland landcover, mean of cell values in a 1.0 km-radius neighborhood		crop3	1km	MN	0	1	proportion (%)	crop3__1km__MN	1	0	0	0
173	Vegetation and Landcover	crop3 1.0km SD	Proportion of cultivated cropland landcover, standard deviation of cell values in a 1.0 km-radius neighborhood		crop3	1km	SD	0	0.497686	proportion (%)	crop3__1km__SD	1	0	0	0
174	Vegetation and Landcover	crop3 2.0km MN	Proportion of cultivated cropland landcover, mean of cell values in a 2.0 km-radius neighborhood		crop3	2km	MN	0	1	proportion (%)	crop3__2km__MN	1	0	0	0
175	Vegetation and Landcover	crop3 2.0km SD	Proportion of cultivated cropland landcover, standard deviation of cell values in a 2.0 km-radius neighborhood		crop3	2km	SD	0	0.495344	proportion (%)	crop3__2km__SD	1	0	0	0
176	Vegetation and Landcover	crop3 3.2km MN	Proportion of cultivated cropland landcover, mean of cell values in a 3.2 km-radius neighborhood		crop3	2mi	MN	0	0.998471	proportion (%)	crop3__2mi__MN	1	0	0	0
177	Vegetation and Landcover	crop3 3.2km SD	Proportion of cultivated cropland landcover, standard deviation of cell values in a 3.2 km-radius neighborhood		crop3	2mi	SD	0	0.495937	proportion (%)	crop3__2mi__SD	1	0	0	0
178	Vegetation and Landcover	crop3 6.4km MN	Proportion of cultivated cropland landcover, mean of cell values in a 6.4 km-radius neighborhood		crop3	4mi	MN	0	0.980994	proportion (%)	crop3__4mi__MN	1	0	0	0
179	Vegetation and Landcover	crop3 6.4km SD	Proportion of cultivated cropland landcover, standard deviation of cell values in a 6.4 km-radius neighborhood		crop3	4mi	SD	0	0.493238	proportion (%)	crop3__4mi__SD	1	0	0	0
180	Vegetation and Landcover	cttnwood1 0.12km MN	Proportion of cottonwood tree landcover, mean of values within a 0.12 km cell		cttnwood1	120m	MN	0	1	proportion (%)	cttnwood1__120m__MN	1	0	0	0
181	Vegetation and Landcover	cttnwood1 0.12km SD	Proportion of cottonwood tree landcover, standard deviation of values within a 0.12 km cell		cttnwood1	120m	SD	0	0.5	proportion (%)	cttnwood1__120m__SD	1	0	0	0
182	Vegetation and Landcover	cttnwood1 0.5km MN	Proportion of cottonwood tree landcover, mean of cell values in a 0.5 km-radius neighborhood		cttnwood1	05km	MN	0	1	proportion (%)	cttnwood1__05km__MN	1	0	0	0
183	Vegetation and Landcover	cttnwood1 0.5km SD	Proportion of cottonwood tree landcover, standard deviation of cell values in a 0.5 km-radius neighborhood		cttnwood1	05km	SD	0	0.48663	proportion (%)	cttnwood1__05km__SD	1	0	0	0
184	Vegetation and Landcover	cttnwood1 1.0km MN	Proportion of cottonwood tree landcover, mean of cell values in a 1.0 km-radius neighborhood		cttnwood1	1km	MN	0	1	proportion (%)	cttnwood1__1km__MN	1	0	0	0
185	Vegetation and Landcover	cttnwood1 1.0km SD	Proportion of cottonwood tree landcover, standard deviation of cell values in a 1.0 km-radius neighborhood		cttnwood1	1km	SD	0	0.48996	proportion (%)	cttnwood1__1km__SD	1	0	0	0
186	Vegetation and Landcover	cttnwood1 2.0km MN	Proportion of cottonwood tree landcover, mean of cell values in a 2.0 km-radius neighborhood		cttnwood1	2km	MN	0	0.986196	proportion (%)	cttnwood1__2km__MN	1	1	1	1
187	Vegetation and Landcover	cttnwood1 2.0km SD	Proportion of cottonwood tree landcover, standard deviation of cell values in a 2.0 km-radius neighborhood		cttnwood1	2km	SD	0	0.488409	proportion (%)	cttnwood1__2km__SD	1	1	0	0
188	Vegetation and Landcover	cttnwood1 3.2km MN	Proportion of cottonwood tree landcover, mean of cell values in a 3.2 km-radius neighborhood		cttnwood1	2mi	MN	0	0.949623	proportion (%)	cttnwood1__2mi__MN	1	0	0	0
189	Vegetation and Landcover	cttnwood1 3.2km SD	Proportion of cottonwood tree landcover, standard deviation of cell values in a 3.2 km-radius neighborhood		cttnwood1	2mi	SD	0	0.481918	proportion (%)	cttnwood1__2mi__SD	1	0	0	0
190	Vegetation and Landcover	cttnwood1 6.4km MN	Proportion of cottonwood tree landcover, mean of cell values in a 6.4 km-radius neighborhood		cttnwood1	4mi	MN	0	0.677679	proportion (%)	cttnwood1__4mi__MN	1	0	0	0
191	Vegetation and Landcover	cttnwood1 6.4km SD	Proportion of cottonwood tree landcover, standard deviation of cell values in a 6.4 km-radius neighborhood		cttnwood1	4mi	SD	0	0.471003	proportion (%)	cttnwood1__4mi__SD	1	0	0	0
192	Vegetation and Landcover	desertcool1 0.12km MN	Proportion of cool semi-desert scrub and grassland landcover, mean of values within a 0.12 km cell		desertcool1	120m	MN	0	1	proportion (%)	desertcool1__120m__MN	1	0	0	0
193	Vegetation and Landcover	desertcool1 0.12km SD	Proportion of cool semi-desert scrub and grassland landcover, standard deviation of values within a 0.12 km cell		desertcool1	120m	SD	0	0.5	proportion (%)	desertcool1__120m__SD	1	0	0	0
194	Vegetation and Landcover	desertcool1 0.5km MN	Proportion of cool semi-desert scrub and grassland landcover, mean of cell values in a 0.5 km-radius neighborhood		desertcool1	05km	MN	0	1	proportion (%)	desertcool1__05km__MN	1	0	0	0
195	Vegetation and Landcover	desertcool1 0.5km SD	Proportion of cool semi-desert scrub and grassland landcover, standard deviation of cell values in a 0.5 km-radius neighborhood		desertcool1	05km	SD	0	0.491494	proportion (%)	desertcool1__05km__SD	1	0	0	0
196	Vegetation and Landcover	desertcool1 1.0km MN	Proportion of cool semi-desert scrub and grassland landcover, mean of cell values in a 1.0 km-radius neighborhood		desertcool1	1km	MN	0	1	proportion (%)	desertcool1__1km__MN	1	0	0	0
197	Vegetation and Landcover	desertcool1 1.0km SD	Proportion of cool semi-desert scrub and grassland landcover, standard deviation of cell values in a 1.0 km-radius neighborhood		desertcool1	1km	SD	0	0.493614	proportion (%)	desertcool1__1km__SD	1	1	1	1
198	Vegetation and Landcover	desertcool1 2.0km MN	Proportion of cool semi-desert scrub and grassland landcover, mean of cell values in a 2.0 km-radius neighborhood		desertcool1	2km	MN	0	1	proportion (%)	desertcool1__2km__MN	1	1	1	0
199	Vegetation and Landcover	desertcool1 2.0km SD	Proportion of cool semi-desert scrub and grassland landcover, standard deviation of cell values in a 2.0 km-radius neighborhood		desertcool1	2km	SD	0	0.494942	proportion (%)	desertcool1__2km__SD	1	0	0	0
200	Vegetation and Landcover	desertcool1 3.2km MN	Proportion of cool semi-desert scrub and grassland landcover, mean of cell values in a 3.2 km-radius neighborhood		desertcool1	2mi	MN	0	1	proportion (%)	desertcool1__2mi__MN	1	0	0	0
201	Vegetation and Landcover	desertcool1 3.2km SD	Proportion of cool semi-desert scrub and grassland landcover, standard deviation of cell values in a 3.2 km-radius neighborhood		desertcool1	2mi	SD	0	0.495968	proportion (%)	desertcool1__2mi__SD	1	0	0	0
202	Vegetation and Landcover	desertcool1 6.4km MN	Proportion of cool semi-desert scrub and grassland landcover, mean of cell values in a 6.4 km-radius neighborhood		desertcool1	4mi	MN	0	1	proportion (%)	desertcool1__4mi__MN	1	0	0	0
203	Vegetation and Landcover	desertcool1 6.4km SD	Proportion of cool semi-desert scrub and grassland landcover, standard deviation of cell values in a 6.4 km-radius neighborhood		desertcool1	4mi	SD	0	0.497555	proportion (%)	desertcool1__4mi__SD	1	0	0	0
204	Vegetation and Landcover	desertwarm1 0.12km MN	Proportion of warm semi-desert scrub and grassland landcover, mean of values within a 0.12 km cell		desertwarm1	120m	MN	0	1	proportion (%)	desertwarm1__120m__MN	1	0	0	0
205	Vegetation and Landcover	desertwarm1 0.12km SD	Proportion of warm semi-desert scrub and grassland landcover, standard deviation of values within a 0.12 km cell		desertwarm1	120m	SD	0	0.5	proportion (%)	desertwarm1__120m__SD	1	0	0	0
206	Vegetation and Landcover	desertwarm1 0.5km MN	Proportion of warm semi-desert scrub and grassland landcover, mean of cell values in a 0.5 km-radius neighborhood		desertwarm1	05km	MN	0	1	proportion (%)	desertwarm1__05km__MN	1	0	0	0
207	Vegetation and Landcover	desertwarm1 0.5km SD	Proportion of warm semi-desert scrub and grassland landcover, standard deviation of cell values in a 0.5 km-radius neighborhood		desertwarm1	05km	SD	0	0.493845	proportion (%)	desertwarm1__05km__SD	1	0	0	0
208	Vegetation and Landcover	desertwarm1 1.0km MN	Proportion of warm semi-desert scrub and grassland landcover, mean of cell values in a 1.0 km-radius neighborhood		desertwarm1	1km	MN	0	1	proportion (%)	desertwarm1__1km__MN	1	0	0	0
209	Vegetation and Landcover	desertwarm1 1.0km SD	Proportion of warm semi-desert scrub and grassland landcover, standard deviation of cell values in a 1.0 km-radius neighborhood		desertwarm1	1km	SD	0	0.498135	proportion (%)	desertwarm1__1km__SD	1	0	0	0
210	Vegetation and Landcover	desertwarm1 2.0km MN	Proportion of warm semi-desert scrub and grassland landcover, mean of cell values in a 2.0 km-radius neighborhood		desertwarm1	2km	MN	0	1	proportion (%)	desertwarm1__2km__MN	1	0	0	0
211	Vegetation and Landcover	desertwarm1 2.0km SD	Proportion of warm semi-desert scrub and grassland landcover, standard deviation of cell values in a 2.0 km-radius neighborhood		desertwarm1	2km	SD	0	0.496136	proportion (%)	desertwarm1__2km__SD	1	0	0	0
212	Vegetation and Landcover	desertwarm1 3.2km MN	Proportion of warm semi-desert scrub and grassland landcover, mean of cell values in a 3.2 km-radius neighborhood		desertwarm1	2mi	MN	0	1	proportion (%)	desertwarm1__2mi__MN	1	0	0	0
213	Vegetation and Landcover	desertwarm1 3.2km SD	Proportion of warm semi-desert scrub and grassland landcover, standard deviation of cell values in a 3.2 km-radius neighborhood		desertwarm1	2mi	SD	0	0.495846	proportion (%)	desertwarm1__2mi__SD	1	0	0	0
214	Vegetation and Landcover	desertwarm1 6.4km MN	Proportion of warm semi-desert scrub and grassland landcover, mean of cell values in a 6.4 km-radius neighborhood		desertwarm1	4mi	MN	0	1	proportion (%)	desertwarm1__4mi__MN	1	0	0	0
215	Vegetation and Landcover	desertwarm1 6.4km SD	Proportion of warm semi-desert scrub and grassland landcover, standard deviation of cell values in a 6.4 km-radius neighborhood		desertwarm1	4mi	SD	0	0.496414	proportion (%)	desertwarm1__4mi__SD	1	0	0	0
216	Vegetation and Landcover	forest1 0.12km MN	Proportion of forest landcover, mean of values within a 0.12 km cell		forest1	120m	MN	0	1	proportion (%)	forest1__120m__MN	1	0	0	0
217	Vegetation and Landcover	forest1 0.12km SD	Proportion of forest landcover, standard deviation of values within a 0.12 km cell		forest1	120m	SD	0	0.5	proportion (%)	forest1__120m__SD	1	0	0	0
218	Vegetation and Landcover	forest1 0.5km MN	Proportion of forest landcover, mean of cell values in a 0.5 km-radius neighborhood		forest1	05km	MN	0	1	proportion (%)	forest1__05km__MN	1	0	0	0
219	Vegetation and Landcover	forest1 0.5km SD	Proportion of forest landcover, standard deviation of cell values in a 0.5 km-radius neighborhood		forest1	05km	SD	0	0.497704	proportion (%)	forest1__05km__SD	1	0	0	0
220	Vegetation and Landcover	forest1 1.0km MN	Proportion of forest landcover, mean of cell values in a 1.0 km-radius neighborhood		forest1	1km	MN	0	1	proportion (%)	forest1__1km__MN	1	0	0	0
221	Vegetation and Landcover	forest1 1.0km SD	Proportion of forest landcover, standard deviation of cell values in a 1.0 km-radius neighborhood		forest1	1km	SD	0	0.492166	proportion (%)	forest1__1km__SD	1	0	0	0
222	Vegetation and Landcover	forest1 2.0km MN	Proportion of forest landcover, mean of cell values in a 2.0 km-radius neighborhood		forest1	2km	MN	0	1	proportion (%)	forest1__2km__MN	1	0	0	0
223	Vegetation and Landcover	forest1 2.0km SD	Proportion of forest landcover, standard deviation of cell values in a 2.0 km-radius neighborhood		forest1	2km	SD	0	0.493896	proportion (%)	forest1__2km__SD	1	0	0	0
224	Vegetation and Landcover	forest1 3.2km MN	Proportion of forest landcover, mean of cell values in a 3.2 km-radius neighborhood		forest1	2mi	MN	0	1	proportion (%)	forest1__2mi__MN	1	0	0	0
225	Vegetation and Landcover	forest1 3.2km SD	Proportion of forest landcover, standard deviation of cell values in a 3.2 km-radius neighborhood		forest1	2mi	SD	0	0.494767	proportion (%)	forest1__2mi__SD	1	0	0	0
226	Vegetation and Landcover	forest1 6.4km MN	Proportion of forest landcover, mean of cell values in a 6.4 km-radius neighborhood		forest1	4mi	MN	0	0.998476	proportion (%)	forest1__4mi__MN	1	1	0	0
227	Vegetation and Landcover	forest1 6.4km SD	Proportion of forest landcover, standard deviation of cell values in a 6.4 km-radius neighborhood		forest1	4mi	SD	0	0.492337	proportion (%)	forest1__4mi__SD	1	1	1	0
228	Vegetation and Landcover	grass1 0.12km MN	Proportion of grassland landcover, mean of values within a 0.12 km cell		grass1	120m	MN	0	1	proportion (%)	grass1__120m__MN	1	1	1	0
229	Vegetation and Landcover	grass1 0.12km SD	Proportion of grassland landcover, standard deviation of values within a 0.12 km cell		grass1	120m	SD	0	0.5	proportion (%)	grass1__120m__SD	1	1	1	0
230	Vegetation and Landcover	grass1 0.5km MN	Proportion of grassland landcover, mean of cell values in a 0.5 km-radius neighborhood		grass1	05km	MN	0	1	proportion (%)	grass1__05km__MN	1	0	0	0
231	Vegetation and Landcover	grass1 0.5km SD	Proportion of grassland landcover, standard deviation of cell values in a 0.5 km-radius neighborhood		grass1	05km	SD	0	0.499896	proportion (%)	grass1__05km__SD	1	0	0	0
232	Vegetation and Landcover	grass1 1.0km MN	Proportion of grassland landcover, mean of cell values in a 1.0 km-radius neighborhood		grass1	1km	MN	0	1	proportion (%)	grass1__1km__MN	1	0	0	0
233	Vegetation and Landcover	grass1 1.0km SD	Proportion of grassland landcover, standard deviation of cell values in a 1.0 km-radius neighborhood		grass1	1km	SD	0	0.49575	proportion (%)	grass1__1km__SD	1	0	0	0
234	Vegetation and Landcover	grass1 2.0km MN	Proportion of grassland landcover, mean of cell values in a 2.0 km-radius neighborhood		grass1	2km	MN	0	1	proportion (%)	grass1__2km__MN	1	0	0	0
235	Vegetation and Landcover	grass1 2.0km SD	Proportion of grassland landcover, standard deviation of cell values in a 2.0 km-radius neighborhood		grass1	2km	SD	0	0.494734	proportion (%)	grass1__2km__SD	1	0	0	0
236	Vegetation and Landcover	grass1 3.2km MN	Proportion of grassland landcover, mean of cell values in a 3.2 km-radius neighborhood		grass1	2mi	MN	0	1	proportion (%)	grass1__2mi__MN	1	0	0	0
237	Vegetation and Landcover	grass1 3.2km SD	Proportion of grassland landcover, standard deviation of cell values in a 3.2 km-radius neighborhood		grass1	2mi	SD	0	0.494235	proportion (%)	grass1__2mi__SD	1	0	0	0
238	Vegetation and Landcover	grass1 6.4km MN	Proportion of grassland landcover, mean of cell values in a 6.4 km-radius neighborhood		grass1	4mi	MN	0	0.999959	proportion (%)	grass1__4mi__MN	1	0	0	0
239	Vegetation and Landcover	grass1 6.4km SD	Proportion of grassland landcover, standard deviation of cell values in a 6.4 km-radius neighborhood		grass1	4mi	SD	0	0.494146	proportion (%)	grass1__4mi__SD	1	0	0	0
240	Vegetation and Landcover	greasewood1c 0.12km MN	Proportion of saltbush-greasewood landcover, mean of values within a 0.12 km cell		greasewood1c	120m	MN	0	1	proportion (%)	greasewood1c__120m__MN	1	0	0	0
241	Vegetation and Landcover	greasewood1c 0.12km SD	Proportion of saltbush-greasewood landcover, standard deviation of values within a 0.12 km cell		greasewood1c	120m	SD	0	0.5	proportion (%)	greasewood1c__120m__SD	1	0	0	0
242	Vegetation and Landcover	greasewood1c 0.5km MN	Proportion of saltbush-greasewood landcover, mean of cell values in a 0.5 km-radius neighborhood		greasewood1c	05km	MN	0	1	proportion (%)	greasewood1c__05km__MN	1	0	0	0
243	Vegetation and Landcover	greasewood1c 0.5km SD	Proportion of saltbush-greasewood landcover, standard deviation of cell values in a 0.5 km-radius neighborhood		greasewood1c	05km	SD	0	0.491116	proportion (%)	greasewood1c__05km__SD	1	0	0	0
244	Vegetation and Landcover	greasewood1c 1.0km MN	Proportion of saltbush-greasewood landcover, mean of cell values in a 1.0 km-radius neighborhood		greasewood1c	1km	MN	0	1	proportion (%)	greasewood1c__1km__MN	1	0	0	0
245	Vegetation and Landcover	greasewood1c 1.0km SD	Proportion of saltbush-greasewood landcover, standard deviation of cell values in a 1.0 km-radius neighborhood		greasewood1c	1km	SD	0	0.490348	proportion (%)	greasewood1c__1km__SD	1	0	0	0
246	Vegetation and Landcover	greasewood1c 2.0km MN	Proportion of saltbush-greasewood landcover, mean of cell values in a 2.0 km-radius neighborhood		greasewood1c	2km	MN	0	0.998682	proportion (%)	greasewood1c__2km__MN	1	0	0	0
247	Vegetation and Landcover	greasewood1c 2.0km SD	Proportion of saltbush-greasewood landcover, standard deviation of cell values in a 2.0 km-radius neighborhood		greasewood1c	2km	SD	0	0.487498	proportion (%)	greasewood1c__2km__SD	1	0	0	0
248	Vegetation and Landcover	greasewood1c 3.2km MN	Proportion of saltbush-greasewood landcover, mean of cell values in a 3.2 km-radius neighborhood		greasewood1c	2mi	MN	0	0.991973	proportion (%)	greasewood1c__2mi__MN	1	0	0	0
249	Vegetation and Landcover	greasewood1c 3.2km SD	Proportion of saltbush-greasewood landcover, standard deviation of cell values in a 3.2 km-radius neighborhood		greasewood1c	2mi	SD	0	0.487326	proportion (%)	greasewood1c__2mi__SD	1	0	0	0
250	Vegetation and Landcover	greasewood1c 6.4km MN	Proportion of saltbush-greasewood landcover, mean of cell values in a 6.4 km-radius neighborhood		greasewood1c	4mi	MN	0	0.949788	proportion (%)	greasewood1c__4mi__MN	1	0	0	0
251	Vegetation and Landcover	greasewood1c 6.4km SD	Proportion of saltbush-greasewood landcover, standard deviation of cell values in a 6.4 km-radius neighborhood		greasewood1c	4mi	SD	0	0.477904	proportion (%)	greasewood1c__4mi__SD	1	0	0	0
252	Vegetation and Landcover	intannualgrass1 0.12km MN	Proportion of introduced annual grassland landcover, mean of values within a 0.12 km cell		intannualgrass1	120m	MN	0	1	proportion (%)	intannualgrass1__120m__MN	1	0	0	0
253	Vegetation and Landcover	intannualgrass1 0.12km SD	Proportion of introduced annual grassland landcover, standard deviation of values within a 0.12 km cell		intannualgrass1	120m	SD	0	0.5	proportion (%)	intannualgrass1__120m__SD	1	0	0	0
254	Vegetation and Landcover	intannualgrass1 0.5km MN	Proportion of introduced annual grassland landcover, mean of cell values in a 0.5 km-radius neighborhood		intannualgrass1	05km	MN	0	1	proportion (%)	intannualgrass1__05km__MN	1	0	0	0
255	Vegetation and Landcover	intannualgrass1 0.5km SD	Proportion of introduced annual grassland landcover, standard deviation of cell values in a 0.5 km-radius neighborhood		intannualgrass1	05km	SD	0	0.493268	proportion (%)	intannualgrass1__05km__SD	1	0	0	0
256	Vegetation and Landcover	intannualgrass1 1.0km MN	Proportion of introduced annual grassland landcover, mean of cell values in a 1.0 km-radius neighborhood		intannualgrass1	1km	MN	0	1	proportion (%)	intannualgrass1__1km__MN	1	0	0	0
257	Vegetation and Landcover	intannualgrass1 1.0km SD	Proportion of introduced annual grassland landcover, standard deviation of cell values in a 1.0 km-radius neighborhood		intannualgrass1	1km	SD	0	0.496041	proportion (%)	intannualgrass1__1km__SD	1	0	0	0
258	Vegetation and Landcover	intannualgrass1 2.0km MN	Proportion of introduced annual grassland landcover, mean of cell values in a 2.0 km-radius neighborhood		intannualgrass1	2km	MN	0	1	proportion (%)	intannualgrass1__2km__MN	1	0	0	0
259	Vegetation and Landcover	intannualgrass1 2.0km SD	Proportion of introduced annual grassland landcover, standard deviation of cell values in a 2.0 km-radius neighborhood		intannualgrass1	2km	SD	0	0.49593	proportion (%)	intannualgrass1__2km__SD	1	0	0	0
260	Vegetation and Landcover	intannualgrass1 3.2km MN	Proportion of introduced annual grassland landcover, mean of cell values in a 3.2 km-radius neighborhood		intannualgrass1	2mi	MN	0	0.999809	proportion (%)	intannualgrass1__2mi__MN	1	0	0	0
261	Vegetation and Landcover	intannualgrass1 3.2km SD	Proportion of introduced annual grassland landcover, standard deviation of cell values in a 3.2 km-radius neighborhood		intannualgrass1	2mi	SD	0	0.496547	proportion (%)	intannualgrass1__2mi__SD	1	0	0	0
262	Vegetation and Landcover	intannualgrass1 6.4km MN	Proportion of introduced annual grassland landcover, mean of cell values in a 6.4 km-radius neighborhood		intannualgrass1	4mi	MN	0	0.995817	proportion (%)	intannualgrass1__4mi__MN	1	0	0	0
263	Vegetation and Landcover	intannualgrass1 6.4km SD	Proportion of introduced annual grassland landcover, standard deviation of cell values in a 6.4 km-radius neighborhood		intannualgrass1	4mi	SD	0	0.497025	proportion (%)	intannualgrass1__4mi__SD	1	0	0	0
264	Vegetation and Landcover	pinyon2c 0.12km MN	Proportion of pinyon-juniper and juniper woodland landcover, mean of values within a 0.12 km cell		pinyon2c	120m	MN	0	1	proportion (%)	pinyon2c__120m__MN	1	0	0	0
265	Vegetation and Landcover	pinyon2c 0.12km SD	Proportion of pinyon-juniper and juniper woodland landcover, standard deviation of values within a 0.12 km cell		pinyon2c	120m	SD	0	0.5	proportion (%)	pinyon2c__120m__SD	1	0	0	0
266	Vegetation and Landcover	pinyon2c 0.5km MN	Proportion of pinyon-juniper and juniper woodland landcover, mean of cell values in a 0.5 km-radius neighborhood		pinyon2c	05km	MN	0	1	proportion (%)	pinyon2c__05km__MN	1	0	0	0
267	Vegetation and Landcover	pinyon2c 0.5km SD	Proportion of pinyon-juniper and juniper woodland landcover, standard deviation of cell values in a 0.5 km-radius neighborhood		pinyon2c	05km	SD	0	0.48414	proportion (%)	pinyon2c__05km__SD	1	0	0	0
268	Vegetation and Landcover	pinyon2c 1.0km MN	Proportion of pinyon-juniper and juniper woodland landcover, mean of cell values in a 1.0 km-radius neighborhood		pinyon2c	1km	MN	0	1	proportion (%)	pinyon2c__1km__MN	1	0	0	0
269	Vegetation and Landcover	pinyon2c 1.0km SD	Proportion of pinyon-juniper and juniper woodland landcover, standard deviation of cell values in a 1.0 km-radius neighborhood		pinyon2c	1km	SD	0	0.485389	proportion (%)	pinyon2c__1km__SD	1	0	0	0
270	Vegetation and Landcover	pinyon2c 2.0km MN	Proportion of pinyon-juniper and juniper woodland landcover, mean of cell values in a 2.0 km-radius neighborhood		pinyon2c	2km	MN	0	1	proportion (%)	pinyon2c__2km__MN	1	0	0	0
271	Vegetation and Landcover	pinyon2c 2.0km SD	Proportion of pinyon-juniper and juniper woodland landcover, standard deviation of cell values in a 2.0 km-radius neighborhood		pinyon2c	2km	SD	0	0.485657	proportion (%)	pinyon2c__2km__SD	1	0	0	0
272	Vegetation and Landcover	pinyon2c 3.2km MN	Proportion of pinyon-juniper and juniper woodland landcover, mean of cell values in a 3.2 km-radius neighborhood		pinyon2c	2mi	MN	0	0.999345	proportion (%)	pinyon2c__2mi__MN	1	0	0	0
273	Vegetation and Landcover	pinyon2c 3.2km SD	Proportion of pinyon-juniper and juniper woodland landcover, standard deviation of cell values in a 3.2 km-radius neighborhood		pinyon2c	2mi	SD	0	0.484465	proportion (%)	pinyon2c__2mi__SD	1	0	0	0
274	Vegetation and Landcover	pinyon2c 6.4km MN	Proportion of pinyon-juniper and juniper woodland landcover, mean of cell values in a 6.4 km-radius neighborhood		pinyon2c	4mi	MN	0	0.934076	proportion (%)	pinyon2c__4mi__MN	1	0	0	0
275	Vegetation and Landcover	pinyon2c 6.4km SD	Proportion of pinyon-juniper and juniper woodland landcover, standard deviation of cell values in a 6.4 km-radius neighborhood		pinyon2c	4mi	SD	0	0.478485	proportion (%)	pinyon2c__4mi__SD	1	0	0	0
276	Vegetation and Landcover	ponderosa1c 0.12km MN	Proportion of ponderosa pine landcover, mean of values within a 0.12 km cell		ponderosa1c	120m	MN	0	1	proportion (%)	ponderosa1c__120m__MN	1	0	0	0
277	Vegetation and Landcover	ponderosa1c 0.12km SD	Proportion of ponderosa pine landcover, standard deviation of values within a 0.12 km cell		ponderosa1c	120m	SD	0	0.5	proportion (%)	ponderosa1c__120m__SD	1	0	0	0
278	Vegetation and Landcover	ponderosa1c 0.5km MN	Proportion of ponderosa pine landcover, mean of cell values in a 0.5 km-radius neighborhood		ponderosa1c	05km	MN	0	1	proportion (%)	ponderosa1c__05km__MN	1	0	0	0
279	Vegetation and Landcover	ponderosa1c 0.5km SD	Proportion of ponderosa pine landcover, standard deviation of cell values in a 0.5 km-radius neighborhood		ponderosa1c	05km	SD	0	0.488256	proportion (%)	ponderosa1c__05km__SD	1	0	0	0
280	Vegetation and Landcover	ponderosa1c 1.0km MN	Proportion of ponderosa pine landcover, mean of cell values in a 1.0 km-radius neighborhood		ponderosa1c	1km	MN	0	1	proportion (%)	ponderosa1c__1km__MN	1	0	0	0
281	Vegetation and Landcover	ponderosa1c 1.0km SD	Proportion of ponderosa pine landcover, standard deviation of cell values in a 1.0 km-radius neighborhood		ponderosa1c	1km	SD	0	0.484903	proportion (%)	ponderosa1c__1km__SD	1	0	0	0
282	Vegetation and Landcover	ponderosa1c 2.0km MN	Proportion of ponderosa pine landcover, mean of cell values in a 2.0 km-radius neighborhood		ponderosa1c	2km	MN	0	0.992855	proportion (%)	ponderosa1c__2km__MN	1	0	0	0
283	Vegetation and Landcover	ponderosa1c 2.0km SD	Proportion of ponderosa pine landcover, standard deviation of cell values in a 2.0 km-radius neighborhood		ponderosa1c	2km	SD	0	0.482404	proportion (%)	ponderosa1c__2km__SD	1	0	0	0
284	Vegetation and Landcover	ponderosa1c 3.2km MN	Proportion of ponderosa pine landcover, mean of cell values in a 3.2 km-radius neighborhood		ponderosa1c	2mi	MN	0	0.979685	proportion (%)	ponderosa1c__2mi__MN	1	0	0	0
285	Vegetation and Landcover	ponderosa1c 3.2km SD	Proportion of ponderosa pine landcover, standard deviation of cell values in a 3.2 km-radius neighborhood		ponderosa1c	2mi	SD	0	0.483419	proportion (%)	ponderosa1c__2mi__SD	1	0	0	0
286	Vegetation and Landcover	ponderosa1c 6.4km MN	Proportion of ponderosa pine landcover, mean of cell values in a 6.4 km-radius neighborhood		ponderosa1c	4mi	MN	0	0.961769	proportion (%)	ponderosa1c__4mi__MN	1	1	1	0
287	Vegetation and Landcover	ponderosa1c 6.4km SD	Proportion of ponderosa pine landcover, standard deviation of cell values in a 6.4 km-radius neighborhood		ponderosa1c	4mi	SD	0	0.477302	proportion (%)	ponderosa1c__4mi__SD	1	1	1	0
288	Vegetation and Landcover	riparian2c 0.12km MN	Proportion of riparian woodland and shrubland landcover, mean of values within a 0.12 km cell		riparian2c	120m	MN	0	1	proportion (%)	riparian2c__120m__MN	1	0	0	0
289	Vegetation and Landcover	riparian2c 0.12km SD	Proportion of riparian woodland and shrubland landcover, standard deviation of values within a 0.12 km cell		riparian2c	120m	SD	0	0.5	proportion (%)	riparian2c__120m__SD	1	0	0	0
290	Vegetation and Landcover	riparian2c 0.5km MN	Proportion of riparian woodland and shrubland landcover, mean of cell values in a 0.5 km-radius neighborhood		riparian2c	05km	MN	0	1	proportion (%)	riparian2c__05km__MN	1	0	0	0
291	Vegetation and Landcover	riparian2c 0.5km SD	Proportion of riparian woodland and shrubland landcover, standard deviation of cell values in a 0.5 km-radius neighborhood		riparian2c	05km	SD	0	0.491494	proportion (%)	riparian2c__05km__SD	1	0	0	0
292	Vegetation and Landcover	riparian2c 1.0km MN	Proportion of riparian woodland and shrubland landcover, mean of cell values in a 1.0 km-radius neighborhood		riparian2c	1km	MN	0	0.998414	proportion (%)	riparian2c__1km__MN	1	0	0	0
293	Vegetation and Landcover	riparian2c 1.0km SD	Proportion of riparian woodland and shrubland landcover, standard deviation of cell values in a 1.0 km-radius neighborhood		riparian2c	1km	SD	0	0.487381	proportion (%)	riparian2c__1km__SD	1	0	0	0
294	Vegetation and Landcover	riparian2c 2.0km MN	Proportion of riparian woodland and shrubland landcover, mean of cell values in a 2.0 km-radius neighborhood		riparian2c	2km	MN	0	0.927789	proportion (%)	riparian2c__2km__MN	1	1	1	0
295	Vegetation and Landcover	riparian2c 2.0km SD	Proportion of riparian woodland and shrubland landcover, standard deviation of cell values in a 2.0 km-radius neighborhood		riparian2c	2km	SD	0	0.483259	proportion (%)	riparian2c__2km__SD	1	1	0	0
296	Vegetation and Landcover	riparian2c 3.2km MN	Proportion of riparian woodland and shrubland landcover, mean of cell values in a 3.2 km-radius neighborhood		riparian2c	2mi	MN	0	0.813674	proportion (%)	riparian2c__2mi__MN	1	0	0	0
297	Vegetation and Landcover	riparian2c 3.2km SD	Proportion of riparian woodland and shrubland landcover, standard deviation of cell values in a 3.2 km-radius neighborhood		riparian2c	2mi	SD	0	0.477548	proportion (%)	riparian2c__2mi__SD	1	0	0	0
298	Vegetation and Landcover	riparian2c 6.4km MN	Proportion of riparian woodland and shrubland landcover, mean of cell values in a 6.4 km-radius neighborhood		riparian2c	4mi	MN	0	0.587903	proportion (%)	riparian2c__4mi__MN	1	0	0	0
299	Vegetation and Landcover	riparian2c 6.4km SD	Proportion of riparian woodland and shrubland landcover, standard deviation of cell values in a 6.4 km-radius neighborhood		riparian2c	4mi	SD	0	0.443807	proportion (%)	riparian2c__4mi__SD	1	0	0	0
300	Vegetation and Landcover	sagelow1 0.12km MN	Proportion of low sagebrush landcover, mean of values within a 0.12 km cell		sagelow1	120m	MN	0	1	proportion (%)	sagelow1__120m__MN	1	0	0	0
301	Vegetation and Landcover	sagelow1 0.12km SD	Proportion of low sagebrush landcover, standard deviation of values within a 0.12 km cell		sagelow1	120m	SD	0	0.5	proportion (%)	sagelow1__120m__SD	1	0	0	0
302	Vegetation and Landcover	sagelow1 0.5km MN	Proportion of low sagebrush landcover, mean of cell values in a 0.5 km-radius neighborhood		sagelow1	05km	MN	0	1	proportion (%)	sagelow1__05km__MN	1	0	0	0
303	Vegetation and Landcover	sagelow1 0.5km SD	Proportion of low sagebrush landcover, standard deviation of cell values in a 0.5 km-radius neighborhood		sagelow1	05km	SD	0	0.49152	proportion (%)	sagelow1__05km__SD	1	0	0	0
304	Vegetation and Landcover	sagelow1 1.0km MN	Proportion of low sagebrush landcover, mean of cell values in a 1.0 km-radius neighborhood		sagelow1	1km	MN	0	1	proportion (%)	sagelow1__1km__MN	1	0	0	0
305	Vegetation and Landcover	sagelow1 1.0km SD	Proportion of low sagebrush landcover, standard deviation of cell values in a 1.0 km-radius neighborhood		sagelow1	1km	SD	0	0.494874	proportion (%)	sagelow1__1km__SD	1	0	0	0
306	Vegetation and Landcover	sagelow1 2.0km MN	Proportion of low sagebrush landcover, mean of cell values in a 2.0 km-radius neighborhood		sagelow1	2km	MN	0	1	proportion (%)	sagelow1__2km__MN	1	0	0	0
307	Vegetation and Landcover	sagelow1 2.0km SD	Proportion of low sagebrush landcover, standard deviation of cell values in a 2.0 km-radius neighborhood		sagelow1	2km	SD	0	0.49506	proportion (%)	sagelow1__2km__SD	1	0	0	0
308	Vegetation and Landcover	sagelow1 3.2km MN	Proportion of low sagebrush landcover, mean of cell values in a 3.2 km-radius neighborhood		sagelow1	2mi	MN	0	1	proportion (%)	sagelow1__2mi__MN	1	0	0	0
309	Vegetation and Landcover	sagelow1 3.2km SD	Proportion of low sagebrush landcover, standard deviation of cell values in a 3.2 km-radius neighborhood		sagelow1	2mi	SD	0	0.49665	proportion (%)	sagelow1__2mi__SD	1	0	0	0
310	Vegetation and Landcover	sagelow1 6.4km MN	Proportion of low sagebrush landcover, mean of cell values in a 6.4 km-radius neighborhood		sagelow1	4mi	MN	0	0.99985	proportion (%)	sagelow1__4mi__MN	1	0	0	0
311	Vegetation and Landcover	sagelow1 6.4km SD	Proportion of low sagebrush landcover, standard deviation of cell values in a 6.4 km-radius neighborhood		sagelow1	4mi	SD	0	0.497125	proportion (%)	sagelow1__4mi__SD	1	0	0	0
312	Vegetation and Landcover	sagetall1 0.12km MN	Proportion of tall sagebrush landcover, mean of values within a 0.12 km cell		sagetall1	120m	MN	0	1	proportion (%)	sagetall1__120m__MN	1	0	0	0
313	Vegetation and Landcover	sagetall1 0.12km SD	Proportion of tall sagebrush landcover, standard deviation of values within a 0.12 km cell		sagetall1	120m	SD	0	0.5	proportion (%)	sagetall1__120m__SD	1	0	0	0
314	Vegetation and Landcover	sagetall1 0.5km MN	Proportion of tall sagebrush landcover, mean of cell values in a 0.5 km-radius neighborhood		sagetall1	05km	MN	0	1	proportion (%)	sagetall1__05km__MN	1	0	0	0
315	Vegetation and Landcover	sagetall1 0.5km SD	Proportion of tall sagebrush landcover, standard deviation of cell values in a 0.5 km-radius neighborhood		sagetall1	05km	SD	0	0.491494	proportion (%)	sagetall1__05km__SD	1	0	0	0
316	Vegetation and Landcover	sagetall1 1.0km MN	Proportion of tall sagebrush landcover, mean of cell values in a 1.0 km-radius neighborhood		sagetall1	1km	MN	0	1	proportion (%)	sagetall1__1km__MN	1	0	0	0
317	Vegetation and Landcover	sagetall1 1.0km SD	Proportion of tall sagebrush landcover, standard deviation of cell values in a 1.0 km-radius neighborhood		sagetall1	1km	SD	0	0.490226	proportion (%)	sagetall1__1km__SD	1	0	0	0
318	Vegetation and Landcover	sagetall1 2.0km MN	Proportion of tall sagebrush landcover, mean of cell values in a 2.0 km-radius neighborhood		sagetall1	2km	MN	0	0.999237	proportion (%)	sagetall1__2km__MN	1	1	0	0
319	Vegetation and Landcover	sagetall1 2.0km SD	Proportion of tall sagebrush landcover, standard deviation of cell values in a 2.0 km-radius neighborhood		sagetall1	2km	SD	0	0.491821	proportion (%)	sagetall1__2km__SD	1	1	1	1
320	Vegetation and Landcover	sagetall1 3.2km MN	Proportion of tall sagebrush landcover, mean of cell values in a 3.2 km-radius neighborhood		sagetall1	2mi	MN	0	0.993529	proportion (%)	sagetall1__2mi__MN	1	0	0	0
321	Vegetation and Landcover	sagetall1 3.2km SD	Proportion of tall sagebrush landcover, standard deviation of cell values in a 3.2 km-radius neighborhood		sagetall1	2mi	SD	0	0.494405	proportion (%)	sagetall1__2mi__SD	1	0	0	0
322	Vegetation and Landcover	sagetall1 6.4km MN	Proportion of tall sagebrush landcover, mean of cell values in a 6.4 km-radius neighborhood		sagetall1	4mi	MN	0	0.954839	proportion (%)	sagetall1__4mi__MN	1	0	0	0
323	Vegetation and Landcover	sagetall1 6.4km SD	Proportion of tall sagebrush landcover, standard deviation of cell values in a 6.4 km-radius neighborhood		sagetall1	4mi	SD	0	0.48613	proportion (%)	sagetall1__4mi__SD	1	0	0	0
324	Vegetation and Landcover	saltdesert1c 0.12km MN	Proportion of salt desert shrub landcover, mean of values within a 0.12 km cell		saltdesert1c	120m	MN	0	1	proportion (%)	saltdesert1c__120m__MN	1	0	0	0
325	Vegetation and Landcover	saltdesert1c 0.12km SD	Proportion of salt desert shrub landcover, standard deviation of values within a 0.12 km cell		saltdesert1c	120m	SD	0	0.5	proportion (%)	saltdesert1c__120m__SD	1	0	0	0
326	Vegetation and Landcover	saltdesert1c 0.5km MN	Proportion of salt desert shrub landcover, mean of cell values in a 0.5 km-radius neighborhood		saltdesert1c	05km	MN	0	1	proportion (%)	saltdesert1c__05km__MN	1	0	0	0
327	Vegetation and Landcover	saltdesert1c 0.5km SD	Proportion of salt desert shrub landcover, standard deviation of cell values in a 0.5 km-radius neighborhood		saltdesert1c	05km	SD	0	0.490257	proportion (%)	saltdesert1c__05km__SD	1	0	0	0
328	Vegetation and Landcover	saltdesert1c 1.0km MN	Proportion of salt desert shrub landcover, mean of cell values in a 1.0 km-radius neighborhood		saltdesert1c	1km	MN	0	1	proportion (%)	saltdesert1c__1km__MN	1	0	0	0
329	Vegetation and Landcover	saltdesert1c 1.0km SD	Proportion of salt desert shrub landcover, standard deviation of cell values in a 1.0 km-radius neighborhood		saltdesert1c	1km	SD	0	0.491895	proportion (%)	saltdesert1c__1km__SD	1	0	0	0
330	Vegetation and Landcover	saltdesert1c 2.0km MN	Proportion of salt desert shrub landcover, mean of cell values in a 2.0 km-radius neighborhood		saltdesert1c	2km	MN	0	0.999792	proportion (%)	saltdesert1c__2km__MN	1	0	0	0
331	Vegetation and Landcover	saltdesert1c 2.0km SD	Proportion of salt desert shrub landcover, standard deviation of cell values in a 2.0 km-radius neighborhood		saltdesert1c	2km	SD	0	0.493569	proportion (%)	saltdesert1c__2km__SD	1	0	0	0
332	Vegetation and Landcover	saltdesert1c 3.2km MN	Proportion of salt desert shrub landcover, mean of cell values in a 3.2 km-radius neighborhood		saltdesert1c	2mi	MN	0	0.998662	proportion (%)	saltdesert1c__2mi__MN	1	0	0	0
333	Vegetation and Landcover	saltdesert1c 3.2km SD	Proportion of salt desert shrub landcover, standard deviation of cell values in a 3.2 km-radius neighborhood		saltdesert1c	2mi	SD	0	0.49173	proportion (%)	saltdesert1c__2mi__SD	1	0	0	0
334	Vegetation and Landcover	saltdesert1c 6.4km MN	Proportion of salt desert shrub landcover, mean of cell values in a 6.4 km-radius neighborhood		saltdesert1c	4mi	MN	0	0.964297	proportion (%)	saltdesert1c__4mi__MN	1	0	0	0
335	Vegetation and Landcover	saltdesert1c 6.4km SD	Proportion of salt desert shrub landcover, standard deviation of cell values in a 6.4 km-radius neighborhood		saltdesert1c	4mi	SD	0	0.481359	proportion (%)	saltdesert1c__4mi__SD	1	0	0	0
336	Vegetation and Landcover	shrub1 0.12km MN	Proportion of shrub and scrub landcover, mean of values within a 0.12 km cell		shrub1	120m	MN	0	1	proportion (%)	shrub1__120m__MN	1	0	0	0
337	Vegetation and Landcover	shrub1 0.12km SD	Proportion of shrub and scrub landcover, standard deviation of values within a 0.12 km cell		shrub1	120m	SD	0	0.5	proportion (%)	shrub1__120m__SD	1	0	0	0
338	Vegetation and Landcover	shrub1 0.5km MN	Proportion of shrub and scrub landcover, mean of cell values in a 0.5 km-radius neighborhood		shrub1	05km	MN	0	1	proportion (%)	shrub1__05km__MN	1	1	1	1
339	Vegetation and Landcover	shrub1 0.5km SD	Proportion of shrub and scrub landcover, standard deviation of cell values in a 0.5 km-radius neighborhood		shrub1	05km	SD	0	0.494227	proportion (%)	shrub1__05km__SD	1	0	0	0
340	Vegetation and Landcover	shrub1 1.0km MN	Proportion of shrub and scrub landcover, mean of cell values in a 1.0 km-radius neighborhood		shrub1	1km	MN	0	1	proportion (%)	shrub1__1km__MN	1	0	0	0
341	Vegetation and Landcover	shrub1 1.0km SD	Proportion of shrub and scrub landcover, standard deviation of cell values in a 1.0 km-radius neighborhood		shrub1	1km	SD	0	0.493811	proportion (%)	shrub1__1km__SD	1	1	1	0
342	Vegetation and Landcover	shrub1 2.0km MN	Proportion of shrub and scrub landcover, mean of cell values in a 2.0 km-radius neighborhood		shrub1	2km	MN	0	1	proportion (%)	shrub1__2km__MN	1	0	0	0
343	Vegetation and Landcover	shrub1 2.0km SD	Proportion of shrub and scrub landcover, standard deviation of cell values in a 2.0 km-radius neighborhood		shrub1	2km	SD	0	0.494252	proportion (%)	shrub1__2km__SD	1	0	0	0
344	Vegetation and Landcover	shrub1 3.2km MN	Proportion of shrub and scrub landcover, mean of cell values in a 3.2 km-radius neighborhood		shrub1	2mi	MN	0	1	proportion (%)	shrub1__2mi__MN	1	0	0	0
345	Vegetation and Landcover	shrub1 3.2km SD	Proportion of shrub and scrub landcover, standard deviation of cell values in a 3.2 km-radius neighborhood		shrub1	2mi	SD	0	0.496269	proportion (%)	shrub1__2mi__SD	1	0	0	0
346	Vegetation and Landcover	shrub1 6.4km MN	Proportion of shrub and scrub landcover, mean of cell values in a 6.4 km-radius neighborhood		shrub1	4mi	MN	0	1	proportion (%)	shrub1__4mi__MN	1	0	0	0
347	Vegetation and Landcover	shrub1 6.4km SD	Proportion of shrub and scrub landcover, standard deviation of cell values in a 6.4 km-radius neighborhood		shrub1	4mi	SD	0	0.497834	proportion (%)	shrub1__4mi__SD	1	0	0	0
348	Vegetation and Landcover	sparse1 0.12km MN	Proportion of sparsely vegetated landcover, mean of values within a 0.12 km cell		sparse1	120m	MN	0	1	proportion (%)	sparse1__120m__MN	1	0	0	0
349	Vegetation and Landcover	sparse1 0.12km SD	Proportion of sparsely vegetated landcover, standard deviation of values within a 0.12 km cell		sparse1	120m	SD	0	0.5	proportion (%)	sparse1__120m__SD	1	0	0	0
350	Vegetation and Landcover	sparse1 0.5km MN	Proportion of sparsely vegetated landcover, mean of cell values in a 0.5 km-radius neighborhood		sparse1	05km	MN	0	1	proportion (%)	sparse1__05km__MN	1	0	0	0
351	Vegetation and Landcover	sparse1 0.5km SD	Proportion of sparsely vegetated landcover, standard deviation of cell values in a 0.5 km-radius neighborhood		sparse1	05km	SD	0	0.481444	proportion (%)	sparse1__05km__SD	1	0	0	0
352	Vegetation and Landcover	sparse1 1.0km MN	Proportion of sparsely vegetated landcover, mean of cell values in a 1.0 km-radius neighborhood		sparse1	1km	MN	0	1	proportion (%)	sparse1__1km__MN	1	0	0	0
353	Vegetation and Landcover	sparse1 1.0km SD	Proportion of sparsely vegetated landcover, standard deviation of cell values in a 1.0 km-radius neighborhood		sparse1	1km	SD	0	0.485955	proportion (%)	sparse1__1km__SD	1	0	0	0
354	Vegetation and Landcover	sparse1 2.0km MN	Proportion of sparsely vegetated landcover, mean of cell values in a 2.0 km-radius neighborhood		sparse1	2km	MN	0	1	proportion (%)	sparse1__2km__MN	1	0	0	0
355	Vegetation and Landcover	sparse1 2.0km SD	Proportion of sparsely vegetated landcover, standard deviation of cell values in a 2.0 km-radius neighborhood		sparse1	2km	SD	0	0.486636	proportion (%)	sparse1__2km__SD	1	1	0	0
356	Vegetation and Landcover	sparse1 3.2km MN	Proportion of sparsely vegetated landcover, mean of cell values in a 3.2 km-radius neighborhood		sparse1	2mi	MN	0	0.99544	proportion (%)	sparse1__2mi__MN	1	1	1	0
357	Vegetation and Landcover	sparse1 3.2km SD	Proportion of sparsely vegetated landcover, standard deviation of cell values in a 3.2 km-radius neighborhood		sparse1	2mi	SD	0	0.489127	proportion (%)	sparse1__2mi__SD	1	0	0	0
358	Vegetation and Landcover	sparse1 6.4km MN	Proportion of sparsely vegetated landcover, mean of cell values in a 6.4 km-radius neighborhood		sparse1	4mi	MN	0	0.951955	proportion (%)	sparse1__4mi__MN	1	0	0	0
359	Vegetation and Landcover	sparse1 6.4km SD	Proportion of sparsely vegetated landcover, standard deviation of cell values in a 6.4 km-radius neighborhood		sparse1	4mi	SD	0	0.471844	proportion (%)	sparse1__4mi__SD	1	0	0	0
360	Vegetation and Landcover	wetland2 0.12km MN	Proportion of woody wetland landcover, mean of values within a 0.12 km cell		wetland2	120m	MN	0	1	proportion (%)	wetland2__120m__MN	1	0	0	0
361	Vegetation and Landcover	wetland2 0.12km SD	Proportion of woody wetland landcover, standard deviation of values within a 0.12 km cell		wetland2	120m	SD	0	0.5	proportion (%)	wetland2__120m__SD	1	0	0	0
362	Vegetation and Landcover	wetland2 0.5km MN	Proportion of woody wetland landcover, mean of cell values in a 0.5 km-radius neighborhood		wetland2	05km	MN	0	1	proportion (%)	wetland2__05km__MN	1	0	0	0
363	Vegetation and Landcover	wetland2 0.5km SD	Proportion of woody wetland landcover, standard deviation of cell values in a 0.5 km-radius neighborhood		wetland2	05km	SD	0	0.491494	proportion (%)	wetland2__05km__SD	1	0	0	0
364	Vegetation and Landcover	wetland2 1.0km MN	Proportion of woody wetland landcover, mean of cell values in a 1.0 km-radius neighborhood		wetland2	1km	MN	0	1	proportion (%)	wetland2__1km__MN	1	0	0	0
365	Vegetation and Landcover	wetland2 1.0km SD	Proportion of woody wetland landcover, standard deviation of cell values in a 1.0 km-radius neighborhood		wetland2	1km	SD	0	0.489547	proportion (%)	wetland2__1km__SD	1	0	0	0
366	Vegetation and Landcover	wetland2 2.0km MN	Proportion of woody wetland landcover, mean of cell values in a 2.0 km-radius neighborhood		wetland2	2km	MN	0	0.999584	proportion (%)	wetland2__2km__MN	1	0	0	0
367	Vegetation and Landcover	wetland2 2.0km SD	Proportion of woody wetland landcover, standard deviation of cell values in a 2.0 km-radius neighborhood		wetland2	2km	SD	0	0.490498	proportion (%)	wetland2__2km__SD	1	0	0	0
368	Vegetation and Landcover	wetland2 3.2km MN	Proportion of woody wetland landcover, mean of cell values in a 3.2 km-radius neighborhood		wetland2	2mi	MN	0	0.970211	proportion (%)	wetland2__2mi__MN	1	0	0	0
369	Vegetation and Landcover	wetland2 3.2km SD	Proportion of woody wetland landcover, standard deviation of cell values in a 3.2 km-radius neighborhood		wetland2	2mi	SD	0	0.480561	proportion (%)	wetland2__2mi__SD	1	1	0	0
370	Vegetation and Landcover	wetland2 6.4km MN	Proportion of woody wetland landcover, mean of cell values in a 6.4 km-radius neighborhood		wetland2	4mi	MN	0	0.720277	proportion (%)	wetland2__4mi__MN	1	1	1	0
371	Vegetation and Landcover	wetland2 6.4km SD	Proportion of woody wetland landcover, standard deviation of cell values in a 6.4 km-radius neighborhood		wetland2	4mi	SD	0	0.469207	proportion (%)	wetland2__4mi__SD	1	0	0	0
372	Vegetation and Landcover	wetland3 0.12km MN	Proportion of emergent herbaceous wetland landcover, mean of values within a 0.12 km cell		wetland3	120m	MN	0	1	proportion (%)	wetland3__120m__MN	1	0	0	0
373	Vegetation and Landcover	wetland3 0.12km SD	Proportion of emergent herbaceous wetland landcover, standard deviation of values within a 0.12 km cell		wetland3	120m	SD	0	0.5	proportion (%)	wetland3__120m__SD	1	0	0	0
374	Vegetation and Landcover	wetland3 0.5km MN	Proportion of emergent herbaceous wetland landcover, mean of cell values in a 0.5 km-radius neighborhood		wetland3	05km	MN	0	1	proportion (%)	wetland3__05km__MN	1	0	0	0
375	Vegetation and Landcover	wetland3 0.5km SD	Proportion of emergent herbaceous wetland landcover, standard deviation of cell values in a 0.5 km-radius neighborhood		wetland3	05km	SD	0	0.492515	proportion (%)	wetland3__05km__SD	1	0	0	0
376	Vegetation and Landcover	wetland3 1.0km MN	Proportion of emergent herbaceous wetland landcover, mean of cell values in a 1.0 km-radius neighborhood		wetland3	1km	MN	0	1	proportion (%)	wetland3__1km__MN	1	0	0	0
377	Vegetation and Landcover	wetland3 1.0km SD	Proportion of emergent herbaceous wetland landcover, standard deviation of cell values in a 1.0 km-radius neighborhood		wetland3	1km	SD	0	0.490214	proportion (%)	wetland3__1km__SD	1	0	0	0
378	Vegetation and Landcover	wetland3 2.0km MN	Proportion of emergent herbaceous wetland landcover, mean of cell values in a 2.0 km-radius neighborhood		wetland3	2km	MN	0	1	proportion (%)	wetland3__2km__MN	1	0	0	0
379	Vegetation and Landcover	wetland3 2.0km SD	Proportion of emergent herbaceous wetland landcover, standard deviation of cell values in a 2.0 km-radius neighborhood		wetland3	2km	SD	0	0.493818	proportion (%)	wetland3__2km__SD	1	0	0	0
380	Vegetation and Landcover	wetland3 3.2km MN	Proportion of emergent herbaceous wetland landcover, mean of cell values in a 3.2 km-radius neighborhood		wetland3	2mi	MN	0	0.983808	proportion (%)	wetland3__2mi__MN	1	0	0	0
381	Vegetation and Landcover	wetland3 3.2km SD	Proportion of emergent herbaceous wetland landcover, standard deviation of cell values in a 3.2 km-radius neighborhood		wetland3	2mi	SD	0	0.49568	proportion (%)	wetland3__2mi__SD	1	1	1	0
382	Vegetation and Landcover	wetland3 6.4km MN	Proportion of emergent herbaceous wetland landcover, mean of cell values in a 6.4 km-radius neighborhood		wetland3	4mi	MN	0	0.899153	proportion (%)	wetland3__4mi__MN	1	1	1	0
383	Vegetation and Landcover	wetland3 6.4km SD	Proportion of emergent herbaceous wetland landcover, standard deviation of cell values in a 6.4 km-radius neighborhood		wetland3	4mi	SD	0	0.491858	proportion (%)	wetland3__4mi__SD	1	0	0	0
384	Ecoregion	gecc_er 0.12km	Ecoregion as categorical variable with 6 levels		gecc_er	120m		1	6	spatial feature id	gecc_er__120m	1	0	0	1
385	Topography	aspect1 0.12km MN	Terrain aspect, mean of values within a 0.12 km cell		aspect1	120m	MN	1	8	aspect class	aspect1__120m__MN	1	1	1	0
386	Topography	aspect1 0.5km MN	Terrain aspect, mean of cell values in a 0.5 km-radius neighborhood		aspect1	05km	MN	1	8	aspect class	aspect1__05km__MN	1	0	0	0
387	Topography	aspect1 1.0km MN	Terrain aspect, mean of cell values in a 1.0 km-radius neighborhood		aspect1	1km	MN	1	8	aspect class	aspect1__1km__MN	1	0	0	0
388	Topography	aspect1 2.0km MN	Terrain aspect, mean of cell values in a 2.0 km-radius neighborhood		aspect1	2km	MN	1	8	aspect class	aspect1__2km__MN	1	0	0	0
389	Topography	aspect1 3.2km MN	Terrain aspect, mean of cell values in a 3.2 km-radius neighborhood		aspect1	2mi	MN	1	8	aspect class	aspect1__2mi__MN	1	0	0	0
390	Topography	aspect1 6.4km MN	Terrain aspect, mean of cell values in a 6.4 km-radius neighborhood		aspect1	4mi	MN	1	8	aspect class	aspect1__4mi__MN	1	0	0	0
391	Topography	aspect3 0.12km MN	Terrain aspect deviation from northeast, mean of values within a 0.12 km cell		aspect3	120m	MN	0	2	Unitless index (0-2)	aspect3__120m__MN	1	1	1	0
392	Topography	aspect3 0.12km SD	Terrain aspect, standard deviation of values within a 0.12 km cell		aspect3	120m	SD	0	1.3566	Unitless index (0-2)	aspect3__120m__SD	1	1	1	0
393	Topography	aspect3 0.5km MN	Terrain aspect deviation from northeast, mean of cell values in a 0.5 km-radius neighborhood		aspect3	05km	MN	0.00120339	1.40675	Unitless index (0-2)	aspect3__05km__MN	1	0	0	0
394	Topography	aspect3 0.5km SD	Terrain aspect deviation from northeast, standard deviation of cell values in a 0.5 km-radius neighborhood		aspect3	05km	SD	0.00214377	0.970096	Unitless index (0-2)	aspect3__05km__SD	1	0	0	0
395	Topography	aspect3 1.0km MN	Terrain aspect deviation from northeast, mean of cell values in a 1.0 km-radius neighborhood		aspect3	1km	MN	0.00805232	1.52356	Unitless index (0-2)	aspect3__1km__MN	1	0	0	0
396	Topography	aspect3 1.0km SD	Terrain aspect deviation from northeast, standard deviation of cell values in a 1.0 km-radius neighborhood		aspect3	1km	SD	0.0135136	0.971946	Unitless index (0-2)	aspect3__1km__SD	1	0	0	0
397	Topography	aspect3 2.0km MN	Terrain aspect deviation from northeast, mean of cell values in a 2.0 km-radius neighborhood		aspect3	2km	MN	0.023262	1.60154	Unitless index (0-2)	aspect3__2km__MN	1	0	0	0
398	Topography	aspect3 2.0km SD	Terrain aspect deviation from northeast, standard deviation of cell values in a 2.0 km-radius neighborhood		aspect3	2km	SD	0.036708	0.949528	Unitless index (0-2)	aspect3__2km__SD	1	0	0	0
399	Topography	aspect3 3.2km MN	Terrain aspect deviation from northeast, mean of cell values in a 3.2 km-radius neighborhood		aspect3	2mi	MN	0.0371406	1.5672	Unitless index (0-2)	aspect3__2mi__MN	1	0	0	0
400	Topography	aspect3 3.2km SD	Terrain aspect deviation from northeast, standard deviation of cell values in a 3.2 km-radius neighborhood		aspect3	2mi	SD	0.0760754	0.944788	Unitless index (0-2)	aspect3__2mi__SD	1	0	0	0
401	Topography	aspect3 6.4km MN	Terrain aspect deviation from northeast, mean of cell values in a 6.4 km-radius neighborhood		aspect3	4mi	MN	0.127351	1.45494	Unitless index (0-2)	aspect3__4mi__MN	1	0	0	0
402	Topography	aspect3 6.4km SD	Terrain aspect deviation from northeast, standard deviation of cell values in a 6.4 km-radius neighborhood		aspect3	4mi	SD	0.228195	0.906516	Unitless index (0-2)	aspect3__4mi__SD	1	0	0	0
403	Topography	ASRDD Winter 0.12km	Area solar radiation direct duration for December-February, of cell values in a 0.12 km-radius neighborhood	Winter	ASRDD	120m		0	13811.4	hours	ASRDD__Winter__120m	1	0	0	0
404	Topography	ASRDD Winter 0.5km MN	Area solar radiation direct duration for December-February, mean of cell values in a 0.5 km-radius neighborhood	Winter	ASRDD	05km	MN	0	13810.9	hours	ASRDD__Winter__05km__MN	1	0	0	0
405	Topography	ASRDD Winter 0.5km SD	Area solar radiation direct duration for December-February, standard deviation of cell values in a 0.5 km-radius neighborhood	Winter	ASRDD	05km	SD	0	6182.07	hours	ASRDD__Winter__05km__SD	1	1	1	0
406	Topography	ASRDD Winter 1.0km MN	Area solar radiation direct duration for December-February, mean of cell values in a 1.0 km-radius neighborhood	Winter	ASRDD	1km	MN	67.3865	13810.9	hours	ASRDD__Winter__1km__MN	1	0	0	0
407	Topography	ASRDD Winter 1.0km SD	Area solar radiation direct duration for December-February, standard deviation of cell values in a 1.0 km-radius neighborhood	Winter	ASRDD	1km	SD	0	5861.85	hours	ASRDD__Winter__1km__SD	1	0	0	0
408	Topography	ASRDD Winter 2.0km MN	Area solar radiation direct duration for December-February, mean of cell values in a 2.0 km-radius neighborhood	Winter	ASRDD	2km	MN	1484.97	13807.5	hours	ASRDD__Winter__2km__MN	1	0	0	0
409	Topography	ASRDD Winter 2.0km SD	Area solar radiation direct duration for December-February, standard deviation of cell values in a 2.0 km-radius neighborhood	Winter	ASRDD	2km	SD	0	5188	hours	ASRDD__Winter__2km__SD	1	0	0	0
410	Topography	ASRDD Winter 3.2km MN	Area solar radiation direct duration for December-February, mean of cell values in a 3.2 km-radius neighborhood	Winter	ASRDD	2mi	MN	3433.08	13790.2	hours	ASRDD__Winter__2mi__MN	1	0	0	0
411	Topography	ASRDD Winter 3.2km SD	Area solar radiation direct duration for December-February, standard deviation of cell values in a 3.2 km-radius neighborhood	Winter	ASRDD	2mi	SD	0.159351	4824.57	hours	ASRDD__Winter__2mi__SD	1	0	0	0
412	Topography	ASRDD Winter 6.4km MN	Area solar radiation direct duration for December-February, mean of cell values in a 6.4 km-radius neighborhood	Winter	ASRDD	4mi	MN	4801.1	13672.6	hours	ASRDD__Winter__4mi__MN	1	1	0	0
413	Topography	ASRDD Winter 6.4km SD	Area solar radiation direct duration for December-February, standard deviation of cell values in a 6.4 km-radius neighborhood	Winter	ASRDD	4mi	SD	27.8896	4454.35	hours	ASRDD__Winter__4mi__SD	1	0	0	0
414	Topography	ASRGR Winter 0.12km	Area solar radiation global radiation for December-February, of cell values in a 0.12 km-radius neighborhood	Winter	ASRGR	120m		0	5.30774e+06	watt hours per square meter (WH/m2)	ASRGR__Winter__120m	1	0	0	0
415	Topography	ASRGR Winter 0.5km MAX	Area solar radiation global radiation for December-February, maximum of cell values in a 0.5 km-radius neighborhood	Winter	ASRGR	05km	MAX	384706	5.30774e+06	watt hours per square meter (WH/m2)	ASRGR__Winter__05km__MAX	1	1	0	0
416	Topography	ASRGR Winter 0.5km MN	Area solar radiation global radiation for December-February, mean of cell values in a 0.5 km-radius neighborhood	Winter	ASRGR	05km	MN	318000	4.7998e+06	watt hours per square meter (WH/m2)	ASRGR__Winter__05km__MN	1	1	1	0
417	Topography	ASRGR Winter 0.5km SD	Area solar radiation global radiation for December-February, standard deviation of cell values in a 0.5 km-radius neighborhood	Winter	ASRGR	05km	SD	0	1835231	watt hours per square meter (WH/m2)	ASRGR__Winter__05km__SD	1	1	0	0
418	Topography	ASRGR Winter 1.0km MAX	Area solar radiation global radiation for December-February, maximum of cell values in a 1.0 km-radius neighborhood	Winter	ASRGR	1km	MAX	587821	5.30774e+06	watt hours per square meter (WH/m2)	ASRGR__Winter__1km__MAX	1	0	0	0
419	Topography	ASRGR Winter 1.0km MN	Area solar radiation global radiation for December-February, mean of cell values in a 1.0 km-radius neighborhood	Winter	ASRGR	1km	MN	391229	4.15369e+06	watt hours per square meter (WH/m2)	ASRGR__Winter__1km__MN	1	0	0	0
420	Topography	ASRGR Winter 1.0km SD	Area solar radiation global radiation for December-February, standard deviation of cell values in a 1.0 km-radius neighborhood	Winter	ASRGR	1km	SD	0	1.75193e+06	watt hours per square meter (WH/m2)	ASRGR__Winter__1km__SD	1	0	0	0
421	Topography	ASRGR Winter 2.0km MAX	Area solar radiation global radiation for December-February, maximum of cell values in a 2.0 km-radius neighborhood	Winter	ASRGR	2km	MAX	796516	5.30774e+06	watt hours per square meter (WH/m2)	ASRGR__Winter__2km__MAX	1	0	0	0
422	Topography	ASRGR Winter 2.0km MN	Area solar radiation global radiation for December-February, mean of cell values in a 2.0 km-radius neighborhood	Winter	ASRGR	2km	MN	600708	3.68495e+06	watt hours per square meter (WH/m2)	ASRGR__Winter__2km__MN	1	0	0	0
423	Topography	ASRGR Winter 2.0km SD	Area solar radiation global radiation for December-February, standard deviation of cell values in a 2.0 km-radius neighborhood	Winter	ASRGR	2km	SD	0	1546188	watt hours per square meter (WH/m2)	ASRGR__Winter__2km__SD	1	0	0	0
424	Topography	ASRGR Winter 3.2km MAX	Area solar radiation global radiation for December-February, maximum of cell values in a 3.2 km-radius neighborhood	Winter	ASRGR	2mi	MAX	806177	5.30774e+06	watt hours per square meter (WH/m2)	ASRGR__Winter__2mi__MAX	1	0	0	0
425	Topography	ASRGR Winter 3.2km MN	Area solar radiation global radiation for December-February, mean of cell values in a 3.2 km-radius neighborhood	Winter	ASRGR	2mi	MN	796170	3319193	watt hours per square meter (WH/m2)	ASRGR__Winter__2mi__MN	1	0	0	0
426	Topography	ASRGR Winter 3.2km SD	Area solar radiation global radiation for December-February, standard deviation of cell values in a 3.2 km-radius neighborhood	Winter	ASRGR	2mi	SD	1.18338	1.30986e+06	watt hours per square meter (WH/m2)	ASRGR__Winter__2mi__SD	1	0	0	0
427	Topography	ASRGR Winter 6.4km MAX	Area solar radiation global radiation for December-February, maximum of cell values in a 6.4 km-radius neighborhood	Winter	ASRGR	4mi	MAX	821959	5.30774e+06	watt hours per square meter (WH/m2)	ASRGR__Winter__4mi__MAX	1	0	0	0
428	Topography	ASRGR Winter 6.4km MN	Area solar radiation global radiation for December-February, mean of cell values in a 6.4 km-radius neighborhood	Winter	ASRGR	4mi	MN	799921	3.11167e+06	watt hours per square meter (WH/m2)	ASRGR__Winter__4mi__MN	1	0	0	0
429	Topography	ASRGR Winter 6.4km SD	Area solar radiation global radiation for December-February, standard deviation of cell values in a 6.4 km-radius neighborhood	Winter	ASRGR	4mi	SD	1427.01	1.10753e+06	watt hours per square meter (WH/m2)	ASRGR__Winter__4mi__SD	1	0	0	0
430	Topography	grade1 0.12km MN	Terrain slope, mean of values within a 0.12 km cell		grade1	120m	MN	0	82.4881	degrees (°)	grade1__120m__MN	1	1	0	0
431	Topography	grade1 0.12km SD	Terrain slope, standard deviation of values within a 0.12 km cell		grade1	120m	SD	0	35.694	degrees (°)	grade1__120m__SD	1	1	0	0
432	Topography	grade1 0.5km MN	Terrain slope, mean of cell values in a 0.5 km-radius neighborhood		grade1	05km	MN	0	58.8186	degrees (°)	grade1__05km__MN	1	0	0	0
433	Topography	grade1 0.5km SD	Terrain slope, standard deviation of cell values in a 0.5 km-radius neighborhood		grade1	05km	SD	0	30.0614	degrees (°)	grade1__05km__SD	1	0	0	0
434	Topography	grade1 1.0km MN	Terrain slope, mean of cell values in a 1.0 km-radius neighborhood		grade1	1km	MN	0	49.3264	degrees (°)	grade1__1km__MN	1	0	0	0
435	Topography	grade1 1.0km SD	Terrain slope, standard deviation of cell values in a 1.0 km-radius neighborhood		grade1	1km	SD	0	29.1919	degrees (°)	grade1__1km__SD	1	0	0	0
436	Topography	grade1 2.0km MN	Terrain slope, mean of cell values in a 2.0 km-radius neighborhood		grade1	2km	MN	0	42.4024	degrees (°)	grade1__2km__MN	1	0	0	0
437	Topography	grade1 2.0km SD	Terrain slope, standard deviation of cell values in a 2.0 km-radius neighborhood		grade1	2km	SD	0	25.2837	degrees (°)	grade1__2km__SD	1	0	0	0
438	Topography	grade1 3.2km MN	Terrain slope, mean of cell values in a 3.2 km-radius neighborhood		grade1	2mi	MN	0	38.5782	degrees (°)	grade1__2mi__MN	1	0	0	0
439	Topography	grade1 3.2km SD	Terrain slope, standard deviation of cell values in a 3.2 km-radius neighborhood		grade1	2mi	SD	0	23.1323	degrees (°)	grade1__2mi__SD	1	0	0	0
440	Topography	grade1 6.4km MN	Terrain slope, mean of cell values in a 6.4 km-radius neighborhood		grade1	4mi	MN	0	35.9744	degrees (°)	grade1__4mi__MN	1	0	0	0
441	Topography	grade1 6.4km SD	Terrain slope, standard deviation of cell values in a 6.4 km-radius neighborhood		grade1	4mi	SD	0	20.8778	degrees (°)	grade1__4mi__SD	1	0	0	0
442	Topography	LED1 0.12km MN	Local Elevational Difference (LED), mean of values within a 0.12 km cell		LED1	120m	MN	0	1363.27	meters (m)	LED1__120m__MN	1	0	0	0
443	Topography	LED1 0.12km SD	Local Elevational Difference (LED), standard deviation of values within a 0.12 km cell		LED1	120m	SD	0	405.769	meters (m)	LED1__120m__SD	1	1	1	1
444	Topography	LED1 0.5km MN	Local Elevational Difference (LED), mean of cell values in a 0.5 km-radius neighborhood		LED1	05km	MN	0	976.048	meters (m)	LED1__05km__MN	1	0	0	0
445	Topography	LED1 0.5km SD	Local Elevational Difference (LED), standard deviation of cell values in a 0.5 km-radius neighborhood		LED1	05km	SD	0	442.961	meters (m)	LED1__05km__SD	1	0	0	0
446	Topography	LED1 1.0km MN	Local Elevational Difference (LED), mean of cell values in a 1.0 km-radius neighborhood		LED1	1km	MN	0	815.336	meters (m)	LED1__1km__MN	1	0	0	0
447	Topography	LED1 1.0km SD	Local Elevational Difference (LED), standard deviation of cell values in a 1.0 km-radius neighborhood		LED1	1km	SD	0	464.74	meters (m)	LED1__1km__SD	1	0	0	0
448	Topography	LED1 2.0km MN	Local Elevational Difference (LED), mean of cell values in a 2.0 km-radius neighborhood		LED1	2km	MN	0	581.85	meters (m)	LED1__2km__MN	1	0	0	0
449	Topography	LED1 2.0km SD	Local Elevational Difference (LED), standard deviation of cell values in a 2.0 km-radius neighborhood		LED1	2km	SD	0	434.074	meters (m)	LED1__2km__SD	1	0	0	0
450	Topography	LED1 3.2km MN	Local Elevational Difference (LED), mean of cell values in a 3.2 km-radius neighborhood		LED1	2mi	MN	0	510.201	meters (m)	LED1__2mi__MN	1	0	0	0
451	Topography	LED1 3.2km SD	Local Elevational Difference (LED), standard deviation of cell values in a 3.2 km-radius neighborhood		LED1	2mi	SD	0	407.676	meters (m)	LED1__2mi__SD	1	0	0	0
452	Topography	LED1 6.4km MN	Local Elevational Difference (LED), mean of cell values in a 6.4 km-radius neighborhood		LED1	4mi	MN	0	447.559	meters (m)	LED1__4mi__MN	1	1	0	0
453	Topography	LED1 6.4km SD	Local Elevational Difference (LED), standard deviation of cell values in a 6.4 km-radius neighborhood		LED1	4mi	SD	0	325.302	meters (m)	LED1__4mi__SD	1	0	0	0
454	Topography	TPI1 0.5km MN	Topographic Position Index (TPI), mean of cell values in a 0.5 km-radius neighborhood		TPI1	05km	MN	-384.014	585.525	meters (m)	TPI1__05km__MN	1	0	0	0
455	Topography	TPI1 0.5km SD	Topographic Position Index (TPI), standard deviation of cell values in a 0.5 km-radius neighborhood		TPI1	05km	SD	0	280.967	meters (m)	TPI1__05km__SD	1	0	0	0
456	Topography	TPI1 1.0km MN	Topographic Position Index (TPI), mean of cell values in a 1.0 km-radius neighborhood		TPI1	1km	MN	-456.469	618.21	meters (m)	TPI1__1km__MN	1	1	1	0
457	Topography	TPI1 1.0km SD	Topographic Position Index (TPI), standard deviation of cell values in a 1.0 km-radius neighborhood		TPI1	1km	SD	0	255.519	meters (m)	TPI1__1km__SD	1	0	0	0
458	Topography	TPI1 2.0km MN	Topographic Position Index (TPI), mean of cell values in a 2.0 km-radius neighborhood		TPI1	2km	MN	-635.259	903.948	meters (m)	TPI1__2km__MN	1	0	0	0
459	Topography	TPI1 2.0km SD	Topographic Position Index (TPI), standard deviation of cell values in a 2.0 km-radius neighborhood		TPI1	2km	SD	0	359.626	meters (m)	TPI1__2km__SD	1	0	0	0
460	Topography	TPI1 3.2km MN	Topographic Position Index (TPI), mean of cell values in a 3.2 km-radius neighborhood		TPI1	2mi	MN	-800.62	1121.74	meters (m)	TPI1__2mi__MN	1	0	0	0
461	Topography	TPI1 3.2km SD	Topographic Position Index (TPI), standard deviation of cell values in a 3.2 km-radius neighborhood		TPI1	2mi	SD	0	439.259	meters (m)	TPI1__2mi__SD	1	0	0	0
462	Topography	TPI1 6.4km MN	Topographic Position Index (TPI), mean of cell values in a 6.4 km-radius neighborhood		TPI1	4mi	MN	-1068.37	1827.77	meters (m)	TPI1__4mi__MN	1	0	0	0
463	Topography	TPI1 6.4km SD	Topographic Position Index (TPI), standard deviation of cell values in a 6.4 km-radius neighborhood		TPI1	4mi	SD	0	525.958	meters (m)	TPI1__4mi__SD	1	1	1	0
464	Topography	TRI1 0.12km MN	Terrain Ruggedness Index (TRI), mean of values within a 0.12 km cell		TRI1	120m	MN	0	361.043	meters (m)	TRI1__120m__MN	1	1	0	0
465	Topography	TRI1 0.12km SD	Terrain Ruggedness Index (TRI), standard deviation of values within a 0.12 km cell		TRI1	120m	SD	0	165.927	meters (m)	TRI1__120m__SD	1	1	1	1
466	Topography	TRI1 0.5km MN	Terrain Ruggedness Index (TRI), mean of cell values in a 0.5 km-radius neighborhood		TRI1	05km	MN	0	83.2569	meters (m)	TRI1__05km__MN	1	0	0	0
467	Topography	TRI1 0.5km SD	Terrain Ruggedness Index (TRI), standard deviation of cell values in a 0.5 km-radius neighborhood		TRI1	05km	SD	0	100.862	meters (m)	TRI1__05km__SD	1	0	0	0
468	Topography	TRI1 1.0km MN	Terrain Ruggedness Index (TRI), mean of cell values in a 1.0 km-radius neighborhood		TRI1	1km	MN	0	38.9108	meters (m)	TRI1__1km__MN	1	0	0	0
469	Topography	TRI1 1.0km SD	Terrain Ruggedness Index (TRI), standard deviation of cell values in a 1.0 km-radius neighborhood		TRI1	1km	SD	0	63.8914	meters (m)	TRI1__1km__SD	1	0	0	0
470	Topography	TRI1 2.0km MN	Terrain Ruggedness Index (TRI), mean of cell values in a 2.0 km-radius neighborhood		TRI1	2km	MN	0	27.487	meters (m)	TRI1__2km__MN	1	0	0	0
471	Topography	TRI1 2.0km SD	Terrain Ruggedness Index (TRI), standard deviation of cell values in a 2.0 km-radius neighborhood		TRI1	2km	SD	0	42.6574	meters (m)	TRI1__2km__SD	1	0	0	0
472	Topography	TRI1 3.2km MN	Terrain Ruggedness Index (TRI), mean of cell values in a 3.2 km-radius neighborhood		TRI1	2mi	MN	0	23.0407	meters (m)	TRI1__2mi__MN	1	0	0	0
473	Topography	TRI1 3.2km SD	Terrain Ruggedness Index (TRI), standard deviation of cell values in a 3.2 km-radius neighborhood		TRI1	2mi	SD	0	34.3296	meters (m)	TRI1__2mi__SD	1	0	0	0
474	Topography	TRI1 6.4km MN	Terrain Ruggedness Index (TRI), mean of cell values in a 6.4 km-radius neighborhood		TRI1	4mi	MN	0	19.0432	meters (m)	TRI1__4mi__MN	1	0	0	0
475	Topography	TRI1 6.4km SD	Terrain Ruggedness Index (TRI), standard deviation of cell values in a 6.4 km-radius neighborhood		TRI1	4mi	SD	0	23.5574	meters (m)	TRI1__4mi__SD	1	0	0	0
476	Topography	TRI2 0.12km MN	Topographic Ruggedness Index (TRI), mean of values within a 0.12 km cell		TRI2	120m	MN	0	323.739	meters (m)	TRI2__120m__MN	1	1	0	0
477	Topography	TRI2 0.12km SD	Topographic Ruggedness Index (TRI), standard deviation of values within a 0.12 km cell		TRI2	120m	SD	0	131.215	meters (m)	TRI2__120m__SD	1	1	0	0
478	Topography	TRI2 0.5km MN	Topographic Ruggedness Index (TRI), mean of cell values in a 0.5 km-radius neighborhood		TRI2	05km	MN	0	85.0613	meters (m)	TRI2__05km__MN	1	0	0	0
479	Topography	TRI2 0.5km SD	Topographic Ruggedness Index (TRI), standard deviation of cell values in a 0.5 km-radius neighborhood		TRI2	05km	SD	0	92.9539	meters (m)	TRI2__05km__SD	1	0	0	0
480	Topography	TRI2 1.0km MN	Topographic Ruggedness Index (TRI), mean of cell values in a 1.0 km-radius neighborhood		TRI2	1km	MN	0	40.1511	meters (m)	TRI2__1km__MN	1	0	0	0
481	Topography	TRI2 1.0km SD	Topographic Ruggedness Index (TRI), standard deviation of cell values in a 1.0 km-radius neighborhood		TRI2	1km	SD	0	60.6564	meters (m)	TRI2__1km__SD	1	0	0	0
482	Topography	TRI2 2.0km MN	Topographic Ruggedness Index (TRI), mean of cell values in a 2.0 km-radius neighborhood		TRI2	2km	MN	0	28.3056	meters (m)	TRI2__2km__MN	1	0	0	0
483	Topography	TRI2 2.0km SD	Topographic Ruggedness Index (TRI), standard deviation of cell values in a 2.0 km-radius neighborhood		TRI2	2km	SD	0	43.7547	meters (m)	TRI2__2km__SD	1	0	0	0
484	Topography	TRI2 3.2km MN	Topographic Ruggedness Index (TRI), mean of cell values in a 3.2 km-radius neighborhood		TRI2	2mi	MN	0	24.1992	meters (m)	TRI2__2mi__MN	1	0	0	0
485	Topography	TRI2 3.2km SD	Topographic Ruggedness Index (TRI), standard deviation of cell values in a 3.2 km-radius neighborhood		TRI2	2mi	SD	0	34.4386	meters (m)	TRI2__2mi__SD	1	0	0	0
486	Topography	TRI2 6.4km MN	Topographic Ruggedness Index (TRI), mean of cell values in a 6.4 km-radius neighborhood		TRI2	4mi	MN	0	20.0275	meters (m)	TRI2__4mi__MN	1	0	0	0
487	Topography	TRI2 6.4km SD	Topographic Ruggedness Index (TRI), standard deviation of cell values in a 6.4 km-radius neighborhood		TRI2	4mi	SD	0	23.7909	meters (m)	TRI2__4mi__SD	1	0	0	0
488	Topography	TWI1 0.12km MN	Topographic Wetness Index Plus (TWI+), mean of values within a 0.12 km cell		TWI1	120m	MN	-1.45305	25.3567	cells (#)	TWI1__120m__MN	1	1	1	0
489	Topography	TWI1 0.12km SD	Topographic Wetness Index Plus (TWI+), standard deviation of values within a 0.12 km cell		TWI1	120m	SD	0	9.85881	cells (#)	TWI1__120m__SD	1	1	1	1
490	Topography	TWI1 0.5km MN	Topographic Wetness Index Plus (TWI+), mean of cell values in a 0.5 km-radius neighborhood		TWI1	05km	MN	0.249996	22.4977	cells (#)	TWI1__05km__MN	1	0	0	0
491	Topography	TWI1 0.5km SD	Topographic Wetness Index Plus (TWI+), standard deviation of cell values in a 0.5 km-radius neighborhood		TWI1	05km	SD	0	9.82585	cells (#)	TWI1__05km__SD	1	0	0	0
492	Topography	TWI1 1.0km MN	Topographic Wetness Index Plus (TWI+), mean of cell values in a 1.0 km-radius neighborhood		TWI1	1km	MN	0.642927	22.2593	cells (#)	TWI1__1km__MN	1	0	0	0
493	Topography	TWI1 1.0km SD	Topographic Wetness Index Plus (TWI+), standard deviation of cell values in a 1.0 km-radius neighborhood		TWI1	1km	SD	0	9.97764	cells (#)	TWI1__1km__SD	1	0	0	0
494	Topography	TWI1 2.0km MN	Topographic Wetness Index Plus (TWI+), mean of cell values in a 2.0 km-radius neighborhood		TWI1	2km	MN	1.09366	22.0307	cells (#)	TWI1__2km__MN	1	0	0	0
495	Topography	TWI1 2.0km SD	Topographic Wetness Index Plus (TWI+), standard deviation of cell values in a 2.0 km-radius neighborhood		TWI1	2km	SD	0	9.80041	cells (#)	TWI1__2km__SD	1	0	0	0
496	Topography	TWI1 3.2km MN	Topographic Wetness Index Plus (TWI+), mean of cell values in a 3.2 km-radius neighborhood		TWI1	2mi	MN	1.38606	21.8492	cells (#)	TWI1__2mi__MN	1	0	0	0
497	Topography	TWI1 3.2km SD	Topographic Wetness Index Plus (TWI+), standard deviation of cell values in a 3.2 km-radius neighborhood		TWI1	2mi	SD	0	9.62106	cells (#)	TWI1__2mi__SD	1	0	0	0
498	Topography	TWI1 6.4km MN	Topographic Wetness Index Plus (TWI+), mean of cell values in a 6.4 km-radius neighborhood		TWI1	4mi	MN	1.65717	21.1998	cells (#)	TWI1__4mi__MN	1	0	0	0
499	Topography	TWI1 6.4km SD	Topographic Wetness Index Plus (TWI+), standard deviation of cell values in a 6.4 km-radius neighborhood		TWI1	4mi	SD	0	9.42134	cells (#)	TWI1__4mi__SD	1	0	0	0
500	Topography	flat1b 0.12km MN	Proportion of flat landforms, mean of values within a 0.12 km cell		flat1b	120m	MN	0	1	proportion (%)	flat1b__120m__MN	1	1	1	0
501	Topography	flat1b 0.12km SD	Proportion of flat landforms, standard deviation of values within a 0.12 km cell		flat1b	120m	SD	0	0.5	proportion (%)	flat1b__120m__SD	1	1	1	0
502	Topography	flat1b 0.5km MN	Proportion of flat landforms, mean of cell values in a 0.5 km-radius neighborhood		flat1b	05km	MN	0	1	proportion (%)	flat1b__05km__MN	1	0	0	0
503	Topography	flat1b 0.5km SD	Proportion of flat landforms, standard deviation of cell values in a 0.5 km-radius neighborhood		flat1b	05km	SD	0	0.5	proportion (%)	flat1b__05km__SD	1	0	0	0
504	Topography	flat1b 1.0km MN	Proportion of flat landforms, mean of cell values in a 1.0 km-radius neighborhood		flat1b	1km	MN	0	1	proportion (%)	flat1b__1km__MN	1	0	0	0
505	Topography	flat1b 1.0km SD	Proportion of flat landforms, standard deviation of cell values in a 1.0 km-radius neighborhood		flat1b	1km	SD	0	0.5	proportion (%)	flat1b__1km__SD	1	0	0	0
506	Topography	flat1b 2.0km MN	Proportion of flat landforms, mean of cell values in a 2.0 km-radius neighborhood		flat1b	2km	MN	0	1	proportion (%)	flat1b__2km__MN	1	0	0	0
507	Topography	flat1b 2.0km SD	Proportion of flat landforms, standard deviation of cell values in a 2.0 km-radius neighborhood		flat1b	2km	SD	0	0.5	proportion (%)	flat1b__2km__SD	1	0	0	0
508	Topography	flat1b 3.2km MN	Proportion of flat landforms, mean of cell values in a 3.2 km-radius neighborhood		flat1b	2mi	MN	0	1	proportion (%)	flat1b__2mi__MN	1	0	0	0
509	Topography	flat1b 3.2km SD	Proportion of flat landforms, standard deviation of cell values in a 3.2 km-radius neighborhood		flat1b	2mi	SD	0	0.5	proportion (%)	flat1b__2mi__SD	1	0	0	0
510	Topography	flat1b 6.4km MN	Proportion of flat landforms, mean of cell values in a 6.4 km-radius neighborhood		flat1b	4mi	MN	0	1	proportion (%)	flat1b__4mi__MN	1	0	0	0
511	Topography	flat1b 6.4km SD	Proportion of flat landforms, standard deviation of cell values in a 6.4 km-radius neighborhood		flat1b	4mi	SD	0	0.497756	proportion (%)	flat1b__4mi__SD	1	0	0	0
512	Topography	ridge1b 0.12km MN	Proportion of ridge landforms, mean of values within a 0.12 km cell		ridge1b	120m	MN	0	1	proportion (%)	ridge1b__120m__MN	1	0	0	0
513	Topography	ridge1b 0.12km SD	Proportion of ridge landforms, standard deviation of values within a 0.12 km cell		ridge1b	120m	SD	0	0.5	proportion (%)	ridge1b__120m__SD	1	0	0	0
514	Topography	ridge1b 0.5km MN	Proportion of ridge landforms, mean of cell values in a 0.5 km-radius neighborhood		ridge1b	05km	MN	0	0.904337	proportion (%)	ridge1b__05km__MN	1	0	0	0
515	Topography	ridge1b 0.5km SD	Proportion of ridge landforms, standard deviation of cell values in a 0.5 km-radius neighborhood		ridge1b	05km	SD	0	0.472039	proportion (%)	ridge1b__05km__SD	1	0	0	0
516	Topography	ridge1b 1.0km MN	Proportion of ridge landforms, mean of cell values in a 1.0 km-radius neighborhood		ridge1b	1km	MN	0	0.638008	proportion (%)	ridge1b__1km__MN	1	0	0	0
517	Topography	ridge1b 1.0km SD	Proportion of ridge landforms, standard deviation of cell values in a 1.0 km-radius neighborhood		ridge1b	1km	SD	0	0.452444	proportion (%)	ridge1b__1km__SD	1	0	0	0
518	Topography	ridge1b 2.0km MN	Proportion of ridge landforms, mean of cell values in a 2.0 km-radius neighborhood		ridge1b	2km	MN	0	0.493965	proportion (%)	ridge1b__2km__MN	1	0	0	0
519	Topography	ridge1b 2.0km SD	Proportion of ridge landforms, standard deviation of cell values in a 2.0 km-radius neighborhood		ridge1b	2km	SD	0	0.398549	proportion (%)	ridge1b__2km__SD	1	0	0	0
520	Topography	ridge1b 3.2km MN	Proportion of ridge landforms, mean of cell values in a 3.2 km-radius neighborhood		ridge1b	2mi	MN	0	0.377457	proportion (%)	ridge1b__2mi__MN	1	0	0	0
521	Topography	ridge1b 3.2km SD	Proportion of ridge landforms, standard deviation of cell values in a 3.2 km-radius neighborhood		ridge1b	2mi	SD	0	0.37136	proportion (%)	ridge1b__2mi__SD	1	0	0	0
522	Topography	ridge1b 6.4km MN	Proportion of ridge landforms, mean of cell values in a 6.4 km-radius neighborhood		ridge1b	4mi	MN	0	0.274733	proportion (%)	ridge1b__4mi__MN	1	0	0	0
523	Topography	ridge1b 6.4km SD	Proportion of ridge landforms, standard deviation of cell values in a 6.4 km-radius neighborhood		ridge1b	4mi	SD	0	0.347661	proportion (%)	ridge1b__4mi__SD	1	0	0	0
524	Topography	slope1b 0.12km MN	Proportion of gently sloping landforms, mean of values within a 0.12 km cell		slope1b	120m	MN	0	1	proportion (%)	slope1b__120m__MN	1	1	1	0
525	Topography	slope1b 0.12km SD	Proportion of gently sloping landforms, standard deviation of values within a 0.12 km cell		slope1b	120m	SD	0	0.5	proportion (%)	slope1b__120m__SD	1	1	1	0
526	Topography	slope1b 0.5km MN	Proportion of gently sloping landforms, mean of cell values in a 0.5 km-radius neighborhood		slope1b	05km	MN	0	1	proportion (%)	slope1b__05km__MN	1	0	0	0
527	Topography	slope1b 0.5km SD	Proportion of gently sloping landforms, standard deviation of cell values in a 0.5 km-radius neighborhood		slope1b	05km	SD	0	0.5	proportion (%)	slope1b__05km__SD	1	0	0	0
528	Topography	slope1b 1.0km MN	Proportion of gently sloping landforms, mean of cell values in a 1.0 km-radius neighborhood		slope1b	1km	MN	0	1	proportion (%)	slope1b__1km__MN	1	0	0	0
529	Topography	slope1b 1.0km SD	Proportion of gently sloping landforms, standard deviation of cell values in a 1.0 km-radius neighborhood		slope1b	1km	SD	0	0.5	proportion (%)	slope1b__1km__SD	1	0	0	0
530	Topography	slope1b 2.0km MN	Proportion of gently sloping landforms, mean of cell values in a 2.0 km-radius neighborhood		slope1b	2km	MN	0	1	proportion (%)	slope1b__2km__MN	1	0	0	0
531	Topography	slope1b 2.0km SD	Proportion of gently sloping landforms, standard deviation of cell values in a 2.0 km-radius neighborhood		slope1b	2km	SD	0	0.494345	proportion (%)	slope1b__2km__SD	1	0	0	0
532	Topography	slope1b 3.2km MN	Proportion of gently sloping landforms, mean of cell values in a 3.2 km-radius neighborhood		slope1b	2mi	MN	0	0.998225	proportion (%)	slope1b__2mi__MN	1	0	0	0
533	Topography	slope1b 3.2km SD	Proportion of gently sloping landforms, standard deviation of cell values in a 3.2 km-radius neighborhood		slope1b	2mi	SD	0	0.495197	proportion (%)	slope1b__2mi__SD	1	0	0	0
534	Topography	slope1b 6.4km MN	Proportion of gently sloping landforms, mean of cell values in a 6.4 km-radius neighborhood		slope1b	4mi	MN	0	0.973599	proportion (%)	slope1b__4mi__MN	1	0	0	0
535	Topography	slope1b 6.4km SD	Proportion of gently sloping landforms, standard deviation of cell values in a 6.4 km-radius neighborhood		slope1b	4mi	SD	0	0.491082	proportion (%)	slope1b__4mi__SD	1	0	0	0
536	Topography	steep1b 0.12km MN	Proportion of steeply sloping landforms, mean of values within a 0.12 km cell		steep1b	120m	MN	0	1	proportion (%)	steep1b__120m__MN	1	0	0	0
537	Topography	steep1b 0.12km SD	Proportion of steeply sloping landforms, standard deviation of values within a 0.12 km cell		steep1b	120m	SD	0	0.5	proportion (%)	steep1b__120m__SD	1	0	0	0
538	Topography	steep1b 0.5km MN	Proportion of steeply sloping landforms, mean of cell values in a 0.5 km-radius neighborhood		steep1b	05km	MN	0	1	proportion (%)	steep1b__05km__MN	1	0	0	0
539	Topography	steep1b 0.5km SD	Proportion of steeply sloping landforms, standard deviation of cell values in a 0.5 km-radius neighborhood		steep1b	05km	SD	0	0.5	proportion (%)	steep1b__05km__SD	1	0	0	0
540	Topography	steep1b 1.0km MN	Proportion of steeply sloping landforms, mean of cell values in a 1.0 km-radius neighborhood		steep1b	1km	MN	0	0.98731	proportion (%)	steep1b__1km__MN	1	0	0	0
541	Topography	steep1b 1.0km SD	Proportion of steeply sloping landforms, standard deviation of cell values in a 1.0 km-radius neighborhood		steep1b	1km	SD	0	0.5	proportion (%)	steep1b__1km__SD	1	0	0	0
542	Topography	steep1b 2.0km MN	Proportion of steeply sloping landforms, mean of cell values in a 2.0 km-radius neighborhood		steep1b	2km	MN	0	1	proportion (%)	steep1b__2km__MN	1	0	0	0
543	Topography	steep1b 2.0km SD	Proportion of steeply sloping landforms, standard deviation of cell values in a 2.0 km-radius neighborhood		steep1b	2km	SD	0	0.476535	proportion (%)	steep1b__2km__SD	1	0	0	0
544	Topography	steep1b 3.2km MN	Proportion of steeply sloping landforms, mean of cell values in a 3.2 km-radius neighborhood		steep1b	2mi	MN	0	0.87915	proportion (%)	steep1b__2mi__MN	1	0	0	0
545	Topography	steep1b 3.2km SD	Proportion of steeply sloping landforms, standard deviation of cell values in a 3.2 km-radius neighborhood		steep1b	2mi	SD	0	0.471405	proportion (%)	steep1b__2mi__SD	1	0	0	0
546	Topography	steep1b 6.4km MN	Proportion of steeply sloping landforms, mean of cell values in a 6.4 km-radius neighborhood		steep1b	4mi	MN	0	0.826107	proportion (%)	steep1b__4mi__MN	1	1	1	1
547	Topography	steep1b 6.4km SD	Proportion of steeply sloping landforms, standard deviation of cell values in a 6.4 km-radius neighborhood		steep1b	4mi	SD	0	0.453248	proportion (%)	steep1b__4mi__SD	1	1	0	0
548	Topography	TPI_canyon1 0.12km MN	Proportion of canyon/valley landforms, mean of values within a 0.12 km cell		TPI_canyon1	120m	MN	0	1	proportion (%)	TPI_canyon1__120m__MN	1	0	0	0
549	Topography	TPI_canyon1 0.5km MN	Proportion of canyon/valley landforms, mean of cell values in a 0.5 km-radius neighborhood		TPI_canyon1	05km	MN	0	1	proportion (%)	TPI_canyon1__05km__MN	1	0	0	0
550	Topography	TPI_canyon1 0.5km SD	Proportion of canyon/valley landforms, standard deviation of cell values in a 0.5 km-radius neighborhood		TPI_canyon1	05km	SD	0	0.5	proportion (%)	TPI_canyon1__05km__SD	1	0	0	0
551	Topography	TPI_canyon1 1.0km MN	Proportion of canyon/valley landforms, mean of cell values in a 1.0 km-radius neighborhood		TPI_canyon1	1km	MN	0	1	proportion (%)	TPI_canyon1__1km__MN	1	0	0	0
552	Topography	TPI_canyon1 1.0km SD	Proportion of canyon/valley landforms, standard deviation of cell values in a 1.0 km-radius neighborhood		TPI_canyon1	1km	SD	0	0.5	proportion (%)	TPI_canyon1__1km__SD	1	0	0	0
553	Topography	TPI_canyon1 2.0km MN	Proportion of canyon/valley landforms, mean of cell values in a 2.0 km-radius neighborhood		TPI_canyon1	2km	MN	0	1	proportion (%)	TPI_canyon1__2km__MN	1	0	0	0
554	Topography	TPI_canyon1 2.0km SD	Proportion of canyon/valley landforms, standard deviation of cell values in a 2.0 km-radius neighborhood		TPI_canyon1	2km	SD	0	0.5	proportion (%)	TPI_canyon1__2km__SD	1	0	0	0
555	Topography	TPI_canyon1 3.2km MN	Proportion of canyon/valley landforms, mean of cell values in a 3.2 km-radius neighborhood		TPI_canyon1	2mi	MN	0	0.874618	proportion (%)	TPI_canyon1__2mi__MN	1	0	0	0
556	Topography	TPI_canyon1 3.2km SD	Proportion of canyon/valley landforms, standard deviation of cell values in a 3.2 km-radius neighborhood		TPI_canyon1	2mi	SD	0	0.5	proportion (%)	TPI_canyon1__2mi__SD	1	0	0	0
557	Topography	TPI_canyon1 6.4km MN	Proportion of canyon/valley landforms, mean of cell values in a 6.4 km-radius neighborhood		TPI_canyon1	4mi	MN	0	0.642974	proportion (%)	TPI_canyon1__4mi__MN	1	0	0	0
558	Topography	TPI_canyon1 6.4km SD	Proportion of canyon/valley landforms, standard deviation of cell values in a 6.4 km-radius neighborhood		TPI_canyon1	4mi	SD	0	0.5	proportion (%)	TPI_canyon1__4mi__SD	1	0	0	0
559	Topography	TPI_cliff1 0.12km MN	Proportion of cliff/ridge landforms, mean of values within a 0.12 km cell		TPI_cliff1	120m	MN	0	1	proportion (%)	TPI_cliff1__120m__MN	1	0	0	0
560	Topography	TPI_cliff1 0.5km MN	Proportion of cliff/ridge landforms, mean of cell values in a 0.5 km-radius neighborhood		TPI_cliff1	05km	MN	0	1	proportion (%)	TPI_cliff1__05km__MN	1	0	0	0
561	Topography	TPI_cliff1 0.5km SD	Proportion of cliff/ridge landforms, standard deviation of cell values in a 0.5 km-radius neighborhood		TPI_cliff1	05km	SD	0	0.5	proportion (%)	TPI_cliff1__05km__SD	1	0	0	0
562	Topography	TPI_cliff1 1.0km MN	Proportion of cliff/ridge landforms, mean of cell values in a 1.0 km-radius neighborhood		TPI_cliff1	1km	MN	0	1	proportion (%)	TPI_cliff1__1km__MN	1	0	0	0
563	Topography	TPI_cliff1 1.0km SD	Proportion of cliff/ridge landforms, standard deviation of cell values in a 1.0 km-radius neighborhood		TPI_cliff1	1km	SD	0	0.5	proportion (%)	TPI_cliff1__1km__SD	1	0	0	0
564	Topography	TPI_cliff1 2.0km MN	Proportion of cliff/ridge landforms, mean of cell values in a 2.0 km-radius neighborhood		TPI_cliff1	2km	MN	0	1	proportion (%)	TPI_cliff1__2km__MN	1	0	0	0
565	Topography	TPI_cliff1 2.0km SD	Proportion of cliff/ridge landforms, standard deviation of cell values in a 2.0 km-radius neighborhood		TPI_cliff1	2km	SD	0	0.5	proportion (%)	TPI_cliff1__2km__SD	1	1	1	0
566	Topography	TPI_cliff1 3.2km MN	Proportion of cliff/ridge landforms, mean of cell values in a 3.2 km-radius neighborhood		TPI_cliff1	2mi	MN	0	1	proportion (%)	TPI_cliff1__2mi__MN	1	0	0	0
567	Topography	TPI_cliff1 3.2km SD	Proportion of cliff/ridge landforms, standard deviation of cell values in a 3.2 km-radius neighborhood		TPI_cliff1	2mi	SD	0	0.5	proportion (%)	TPI_cliff1__2mi__SD	1	0	0	0
568	Topography	TPI_cliff1 6.4km MN	Proportion of cliff/ridge landforms, mean of cell values in a 6.4 km-radius neighborhood		TPI_cliff1	4mi	MN	0	0.572007	proportion (%)	TPI_cliff1__4mi__MN	1	1	0	0
569	Topography	TPI_cliff1 6.4km SD	Proportion of cliff/ridge landforms, standard deviation of cell values in a 6.4 km-radius neighborhood		TPI_cliff1	4mi	SD	0	0.5	proportion (%)	TPI_cliff1__4mi__SD	1	0	0	0
570	Vegetation and Landcover	GPP Annual 05km MAX	Gross Primary Production (GPP), maximum of 8-day composite values within a 500-m window	Annual	GPP	05km	MAX	0	331.787	kilograms-Carbon (kg-C) / square meter (m2)	GPP__Annual__05km__MAX	1	1	0	0
571	Vegetation and Landcover	GPP Annual 05km MN	Gross Primary Production (GPP), mean of 8-day composite values within a 500-m window	Annual	GPP	05km	MN	0	215.455	kilograms-Carbon (kg-C) / square meter (m2)	GPP__Annual__05km__MN	1	1	1	0
572	Vegetation and Landcover	GPP Annual 05km SD	Gross Primary Production (GPP), standard deviation of 8-day composite values within a 500-m window	Annual	GPP	05km	SD	0	145.03	kilograms-Carbon (kg-C) / square meter (m2)	GPP__Annual__05km__SD	1	1	0	0
573	Vegetation and Landcover	GPP Annual 1km MAX	Gross Primary Production (GPP), maximum of 8-day composite values within a 1000-m window	Annual	GPP	1km	MAX	0	331.787	kilograms-Carbon (kg-C) / square meter (m2)	GPP__Annual__1km__MAX	1	0	0	0
574	Vegetation and Landcover	GPP Annual 1km MN	Gross Primary Production (GPP), mean of 8-day composite values within a 1000-m window	Annual	GPP	1km	MN	0	212.495	kilograms-Carbon (kg-C) / square meter (m2)	GPP__Annual__1km__MN	1	0	0	0
575	Vegetation and Landcover	GPP Annual 1km SD	Gross Primary Production (GPP), standard deviation of 8-day composite values within a 1000-m window	Annual	GPP	1km	SD	0	145.03	kilograms-Carbon (kg-C) / square meter (m2)	GPP__Annual__1km__SD	1	0	0	0
576	Vegetation and Landcover	GPP Annual 2km MAX	Gross Primary Production (GPP), maximum of 8-day composite values within a 2000-m window	Annual	GPP	2km	MAX	0	331.787	kilograms-Carbon (kg-C) / square meter (m2)	GPP__Annual__2km__MAX	1	0	0	0
577	Vegetation and Landcover	GPP Annual 2km MN	Gross Primary Production (GPP), mean of 8-day composite values within a 2000-m window	Annual	GPP	2km	MN	0	212.495	kilograms-Carbon (kg-C) / square meter (m2)	GPP__Annual__2km__MN	1	0	0	0
578	Vegetation and Landcover	GPP Annual 2km SD	Gross Primary Production (GPP), standard deviation of 8-day composite values within a 2000-m window	Annual	GPP	2km	SD	0	136.052	kilograms-Carbon (kg-C) / square meter (m2)	GPP__Annual__2km__SD	1	0	0	0
579	Vegetation and Landcover	GPP Annual 2mi MAX	Gross Primary Production (GPP), maximum of 8-day composite values within a 3200-m window	Annual	GPP	2mi	MAX	0	331.787	kilograms-Carbon (kg-C) / square meter (m2)	GPP__Annual__2mi__MAX	1	0	0	0
580	Vegetation and Landcover	GPP Annual 2mi MN	Gross Primary Production (GPP), mean of 8-day composite values within a 3200-m window	Annual	GPP	2mi	MN	0	184.914	kilograms-Carbon (kg-C) / square meter (m2)	GPP__Annual__2mi__MN	1	0	0	0
581	Vegetation and Landcover	GPP Annual 2mi SD	Gross Primary Production (GPP), standard deviation of 8-day composite values within a 3200-m window	Annual	GPP	2mi	SD	0	127.507	kilograms-Carbon (kg-C) / square meter (m2)	GPP__Annual__2mi__SD	1	0	0	0
582	Vegetation and Landcover	GPP Annual 4mi MAX	Gross Primary Production (GPP), maximum of 8-day composite values within a 6400-m window	Annual	GPP	4mi	MAX	0	331.787	kilograms-Carbon (kg-C) / square meter (m2)	GPP__Annual__4mi__MAX	1	0	0	0
583	Vegetation and Landcover	GPP Annual 4mi MN	Gross Primary Production (GPP), mean of 8-day composite values within a 6400-m window	Annual	GPP	4mi	MN	0	181.306	kilograms-Carbon (kg-C) / square meter (m2)	GPP__Annual__4mi__MN	1	0	0	0
584	Vegetation and Landcover	GPP Annual 4mi SD	Gross Primary Production (GPP), standard deviation of 8-day composite values within a 6400-m window	Annual	GPP	4mi	SD	0	101.183	kilograms-Carbon (kg-C) / square meter (m2)	GPP__Annual__4mi__SD	1	0	0	0
585	Vegetation and Landcover	GPP Winter 05km MAX	Gross Primary Production (GPP), maximum of 8-day composite values within a 500-m window during winter	Winter	GPP	05km	MAX	0	56.7554	kilograms-Carbon (kg-C) / square meter (m2)	GPP__Winter__05km__MAX	1	1	1	0
586	Vegetation and Landcover	GPP Winter 05km MN	Gross Primary Production (GPP), mean of 8-day composite values within a 500-m window during winter	Winter	GPP	05km	MN	0	39.8685	kilograms-Carbon (kg-C) / square meter (m2)	GPP__Winter__05km__MN	1	0	0	0
587	Vegetation and Landcover	GPP Winter 05km SD	Gross Primary Production (GPP), standard deviation of 8-day composite values within a 500-m window during winter	Winter	GPP	05km	SD	0	27.7808	kilograms-Carbon (kg-C) / square meter (m2)	GPP__Winter__05km__SD	1	0	0	0
588	Vegetation and Landcover	GPP Winter 1km MAX	Gross Primary Production (GPP), maximum of 8-day composite values within a 1000-m window during winter	Winter	GPP	1km	MAX	0	56.7554	kilograms-Carbon (kg-C) / square meter (m2)	GPP__Winter__1km__MAX	1	0	0	0
589	Vegetation and Landcover	GPP Winter 1km MN	Gross Primary Production (GPP), mean of 8-day composite values within a 1000-m window during winter	Winter	GPP	1km	MN	0	39.0973	kilograms-Carbon (kg-C) / square meter (m2)	GPP__Winter__1km__MN	1	0	0	0
590	Vegetation and Landcover	GPP Winter 1km SD	Gross Primary Production (GPP), standard deviation of 8-day composite values within a 1000-m window during winter	Winter	GPP	1km	SD	0	25.1222	kilograms-Carbon (kg-C) / square meter (m2)	GPP__Winter__1km__SD	1	0	0	0
591	Vegetation and Landcover	GPP Winter 2km MAX	Gross Primary Production (GPP), maximum of 8-day composite values within a 2000-m window during winter	Winter	GPP	2km	MAX	0	56.7554	kilograms-Carbon (kg-C) / square meter (m2)	GPP__Winter__2km__MAX	1	0	0	0
592	Vegetation and Landcover	GPP Winter 2km MN	Gross Primary Production (GPP), mean of 8-day composite values within a 2000-m window during winter	Winter	GPP	2km	MN	0	35.1399	kilograms-Carbon (kg-C) / square meter (m2)	GPP__Winter__2km__MN	1	0	0	0
593	Vegetation and Landcover	GPP Winter 2km SD	Gross Primary Production (GPP), standard deviation of 8-day composite values within a 2000-m window during winter	Winter	GPP	2km	SD	0	20.4372	kilograms-Carbon (kg-C) / square meter (m2)	GPP__Winter__2km__SD	1	0	0	0
594	Vegetation and Landcover	GPP Winter 2mi MAX	Gross Primary Production (GPP), maximum of 8-day composite values within a 3200-m window during winter	Winter	GPP	2mi	MAX	0	56.7554	kilograms-Carbon (kg-C) / square meter (m2)	GPP__Winter__2mi__MAX	1	0	0	0
595	Vegetation and Landcover	GPP Winter 2mi MN	Gross Primary Production (GPP), mean of 8-day composite values within a 3200-m window during winter	Winter	GPP	2mi	MN	0	32.767	kilograms-Carbon (kg-C) / square meter (m2)	GPP__Winter__2mi__MN	1	0	0	0
596	Vegetation and Landcover	GPP Winter 2mi SD	Gross Primary Production (GPP), standard deviation of 8-day composite values within a 3200-m window during winter	Winter	GPP	2mi	SD	0	18.1083	kilograms-Carbon (kg-C) / square meter (m2)	GPP__Winter__2mi__SD	1	0	0	0
597	Vegetation and Landcover	GPP Winter 4mi MAX	Gross Primary Production (GPP), maximum of 8-day composite values within a 6400-m window during winter	Winter	GPP	4mi	MAX	0	56.7554	kilograms-Carbon (kg-C) / square meter (m2)	GPP__Winter__4mi__MAX	1	0	0	0
598	Vegetation and Landcover	GPP Winter 4mi MN	Gross Primary Production (GPP), mean of 8-day composite values within a 6400-m window during winter	Winter	GPP	4mi	MN	0	28.7526	kilograms-Carbon (kg-C) / square meter (m2)	GPP__Winter__4mi__MN	1	1	0	0
599	Vegetation and Landcover	GPP Winter 4mi SD	Gross Primary Production (GPP), standard deviation of 8-day composite values within a 6400-m window during winter	Winter	GPP	4mi	SD	0	16.9465	kilograms-Carbon (kg-C) / square meter (m2)	GPP__Winter__4mi__SD	1	1	0	0
600	Vegetation and Landcover	NDVI Annual 05km MAX	Normalized Difference Vegetation Index (NDVI), maximum of 16-day composite values within a 500-m window	Annual	NDVI	05km	MAX	-0.199379	0.8348	NDVI		1	0	0	0
601	Vegetation and Landcover	NDVI Annual 05km MN	Normalized Difference Vegetation Index (NDVI), mean of 16-day composite values within a 500-m window	Annual	NDVI	05km	MN	-0.199379	0.8348	NDVI	NDVI__Annual__05km__MN	1	0	0	0
602	Vegetation and Landcover	NDVI Annual 05km SD	Normalized Difference Vegetation Index (NDVI), standard deviation of 16-day composite values within a 500-m window	Annual	NDVI	05km	SD	0	0.590293	NDVI	NDVI__Annual__05km__SD	1	0	0	0
603	Vegetation and Landcover	NDVI Annual 120m	Normalized Difference Vegetation Index (NDVI), of 16-day composite values within a 0.12 km window	Annual	NDVI	120m		-0.2	0.8348	NDVI	NDVI__Annual__120m	1	0	0	0
604	Vegetation and Landcover	NDVI Annual 1km MAX	Normalized Difference Vegetation Index (NDVI), maximum of 16-day composite values within a 1000-m window	Annual	NDVI	1km	MAX	-0.199379	0.8348	NDVI	NDVI__Annual__1km__MAX	1	0	0	0
605	Vegetation and Landcover	NDVI Annual 1km MN	Normalized Difference Vegetation Index (NDVI), mean of 16-day composite values within a 1000-m window	Annual	NDVI	1km	MN	-0.199379	0.8348	NDVI	NDVI__Annual__1km__MN	1	0	0	0
606	Vegetation and Landcover	NDVI Annual 1km SD	Normalized Difference Vegetation Index (NDVI), standard deviation of 16-day composite values within a 1000-m window	Annual	NDVI	1km	SD	0	0.481972	NDVI	NDVI__Annual__1km__SD	1	0	0	0
607	Vegetation and Landcover	NDVI Annual 2km MAX	Normalized Difference Vegetation Index (NDVI), maximum of 16-day composite values within a 2000-m window	Annual	NDVI	2km	MAX	-0.1942	0.8348	NDVI	NDVI__Annual__2km__MAX	1	0	0	0
608	Vegetation and Landcover	NDVI Annual 2km MN	Normalized Difference Vegetation Index (NDVI), mean of 16-day composite values within a 2000-m window	Annual	NDVI	2km	MN	-0.1942	0.598609	NDVI	NDVI__Annual__2km__MN	1	0	0	0
609	Vegetation and Landcover	NDVI Annual 2km SD	Normalized Difference Vegetation Index (NDVI), standard deviation of 16-day composite values within a 2000-m window	Annual	NDVI	2km	SD	0	0.44908	NDVI	NDVI__Annual__2km__SD	1	0	0	0
610	Vegetation and Landcover	NDVI Annual 2mi MAX	Normalized Difference Vegetation Index (NDVI), maximum of 16-day composite values within a 3200-m window	Annual	NDVI	2mi	MAX	0	0.8348	NDVI	NDVI__Annual__2mi__MAX	1	0	0	0
611	Vegetation and Landcover	NDVI Annual 2mi MN	Normalized Difference Vegetation Index (NDVI), mean of 16-day composite values within a 3200-m window	Annual	NDVI	2mi	MN	-0.153114	0.58078	NDVI	NDVI__Annual__2mi__MN	1	0	0	0
612	Vegetation and Landcover	NDVI Annual 2mi SD	Normalized Difference Vegetation Index (NDVI), standard deviation of 16-day composite values within a 3200-m window	Annual	NDVI	2mi	SD	0	0.2954	NDVI	NDVI__Annual__2mi__SD	1	0	0	0
613	Vegetation and Landcover	NDVI Annual 4mi MAX	Normalized Difference Vegetation Index (NDVI), maximum of 16-day composite values within a 6400-m window	Annual	NDVI	4mi	MAX	0	0.8348	NDVI	NDVI__Annual__4mi__MAX	1	1	1	0
614	Vegetation and Landcover	NDVI Annual 4mi MN	Normalized Difference Vegetation Index (NDVI), mean of 16-day composite values within a 6400-m window	Annual	NDVI	4mi	MN	-0.129571	0.548498	NDVI	NDVI__Annual__4mi__MN	1	1	0	0
615	Vegetation and Landcover	NDVI Annual 4mi SD	Normalized Difference Vegetation Index (NDVI), standard deviation of 16-day composite values within a 6400-m window	Annual	NDVI	4mi	SD	0	0.291526	NDVI	NDVI__Annual__4mi__SD	1	1	0	0
616	Vegetation and Landcover	NDVI Spring 05km MAX	Normalized Difference Vegetation Index (NDVI), maximum of 16-day composite values within a 500-m window during spring	Spring	NDVI	05km	MAX	-0.2	0.759407	NDVI	NDVI__Spring__05km__MAX	1	1	0	0
617	Vegetation and Landcover	NDVI Spring 05km MN	Normalized Difference Vegetation Index (NDVI), mean of 16-day composite values within a 500-m window during spring	Spring	NDVI	05km	MN	-0.2	0.52655	NDVI	NDVI__Spring__05km__MN	1	0	0	0
618	Vegetation and Landcover	NDVI Spring 05km SD	Normalized Difference Vegetation Index (NDVI), standard deviation of 16-day composite values within a 500-m window during spring	Spring	NDVI	05km	SD	0	0.34382	NDVI	NDVI__Spring__05km__SD	1	1	0	0
619	Vegetation and Landcover	NDVI Spring 120m	Normalized Difference Vegetation Index (NDVI), 16-day composite values at 0.12 km during spring	Spring	NDVI	120m		-0.2	0.759407	NDVI	NDVI__Spring__120m	1	1	1	1
620	Vegetation and Landcover	NDVI Spring 1km MAX	Normalized Difference Vegetation Index (NDVI), maximum of 16-day composite values within a 1000-m window during spring	Spring	NDVI	1km	MAX	-0.199	0.759407	NDVI	NDVI__Spring__1km__MAX	1	0	0	0
621	Vegetation and Landcover	NDVI Spring 1km MN	Normalized Difference Vegetation Index (NDVI), mean of 16-day composite values within a 1000-m window during spring	Spring	NDVI	1km	MN	-0.199	0.56215	NDVI	NDVI__Spring__1km__MN	1	0	0	0
622	Vegetation and Landcover	NDVI Spring 1km SD	Normalized Difference Vegetation Index (NDVI), standard deviation of 16-day composite values within a 1000-m window during spring	Spring	NDVI	1km	SD	0	0.312648	NDVI	NDVI__Spring__1km__SD	1	0	0	0
623	Vegetation and Landcover	NDVI Spring 2km MAX	Normalized Difference Vegetation Index (NDVI), maximum of 16-day composite values within a 2000-m window during spring	Spring	NDVI	2km	MAX	-0.1979	0.759407	NDVI	NDVI__Spring__2km__MAX	1	0	0	0
624	Vegetation and Landcover	NDVI Spring 2km MN	Normalized Difference Vegetation Index (NDVI), mean of 16-day composite values within a 2000-m window during spring	Spring	NDVI	2km	MN	-0.1979	0.574619	NDVI	NDVI__Spring__2km__MN	1	0	0	0
625	Vegetation and Landcover	NDVI Spring 2km SD	Normalized Difference Vegetation Index (NDVI), standard deviation of 16-day composite values within a 2000-m window during spring	Spring	NDVI	2km	SD	0	0.283218	NDVI	NDVI__Spring__2km__SD	1	0	0	0
626	Vegetation and Landcover	NDVI Spring 2mi MAX	Normalized Difference Vegetation Index (NDVI), maximum of 16-day composite values within a 3200-m window during spring	Spring	NDVI	2mi	MAX	-0.1979	0.759407	NDVI	NDVI__Spring__2mi__MAX	1	0	0	0
627	Vegetation and Landcover	NDVI Spring 2mi MN	Normalized Difference Vegetation Index (NDVI), mean of 16-day composite values within a 3200-m window during spring	Spring	NDVI	2mi	MN	-0.1979	0.548086	NDVI	NDVI__Spring__2mi__MN	1	0	0	0
628	Vegetation and Landcover	NDVI Spring 2mi SD	Normalized Difference Vegetation Index (NDVI), standard deviation of 16-day composite values within a 3200-m window during spring	Spring	NDVI	2mi	SD	0	0.287474	NDVI	NDVI__Spring__2mi__SD	1	0	0	0
629	Vegetation and Landcover	NDVI Spring 4mi MAX	Normalized Difference Vegetation Index (NDVI), maximum of 16-day composite values within a 6400-m window during spring	Spring	NDVI	4mi	MAX	-0.1693	0.759407	NDVI	NDVI__Spring__4mi__MAX	1	0	0	0
630	Vegetation and Landcover	NDVI Spring 4mi MN	Normalized Difference Vegetation Index (NDVI), mean of 16-day composite values within a 6400-m window during spring	Spring	NDVI	4mi	MN	-0.190371	0.515711	NDVI	NDVI__Spring__4mi__MN	1	0	0	0
631	Vegetation and Landcover	NDVI Spring 4mi SD	Normalized Difference Vegetation Index (NDVI), standard deviation of 16-day composite values within a 6400-m window during spring	Spring	NDVI	4mi	SD	0	0.292223	NDVI	NDVI__Spring__4mi__SD	1	0	0	0
632	Vegetation and Landcover	NDVI Winter 05km MAX	Normalized Difference Vegetation Index (NDVI), maximum of 16-day composite values within a 500-m window during winter	Winter	NDVI	05km	MAX	-0.1953	0.8348	NDVI	NDVI__Winter__05km__MAX	1	0	0	0
633	Vegetation and Landcover	NDVI Winter 05km MN	Normalized Difference Vegetation Index (NDVI), mean of 16-day composite values within a 500-m window during winter	Winter	NDVI	05km	MN	-0.1953	0.8348	NDVI	NDVI__Winter__05km__MN	1	0	0	0
634	Vegetation and Landcover	NDVI Winter 05km SD	Normalized Difference Vegetation Index (NDVI), standard deviation of 16-day composite values within a 500-m window during winter	Winter	NDVI	05km	SD	0	0.590293	NDVI	NDVI__Winter__05km__SD	1	0	0	0
635	Vegetation and Landcover	NDVI Winter 120m	Normalized Difference Vegetation Index (NDVI), 16-day composite values at 0.12 km during winter	Winter	NDVI	120m		-0.1989	0.8348	NDVI	NDVI__Winter__120m	1	0	0	0
636	Vegetation and Landcover	NDVI Winter 1km MAX	Normalized Difference Vegetation Index (NDVI), maximum of 16-day composite values within a 1000-m window during winter	Winter	NDVI	1km	MAX	-0.1989	0.8348	NDVI	NDVI__Winter__1km__MAX	1	0	0	0
637	Vegetation and Landcover	NDVI Winter 1km MN	Normalized Difference Vegetation Index (NDVI), mean of 16-day composite values within a 1000-m window during winter	Winter	NDVI	1km	MN	-0.1989	0.8348	NDVI	NDVI__Winter__1km__MN	1	0	0	0
638	Vegetation and Landcover	NDVI Winter 1km SD	Normalized Difference Vegetation Index (NDVI), standard deviation of 16-day composite values within a 1000-m window during winter	Winter	NDVI	1km	SD	0	0.590293	NDVI	NDVI__Winter__1km__SD	1	0	0	0
639	Vegetation and Landcover	NDVI Winter 2km MAX	Normalized Difference Vegetation Index (NDVI), maximum of 16-day composite values within a 2000-m window during winter	Winter	NDVI	2km	MAX	-0.1914	0.8348	NDVI	NDVI__Winter__2km__MAX	1	0	0	0
640	Vegetation and Landcover	NDVI Winter 2km MN	Normalized Difference Vegetation Index (NDVI), mean of 16-day composite values within a 2000-m window during winter	Winter	NDVI	2km	MN	-0.1914	0.8348	NDVI	NDVI__Winter__2km__MN	1	0	0	0
641	Vegetation and Landcover	NDVI Winter 2km SD	Normalized Difference Vegetation Index (NDVI), standard deviation of 16-day composite values within a 2000-m window during winter	Winter	NDVI	2km	SD	0	0.590293	NDVI	NDVI__Winter__2km__SD	1	0	0	0
642	Vegetation and Landcover	NDVI Winter 2mi MAX	Normalized Difference Vegetation Index (NDVI), maximum of 16-day composite values within a 3200-m window during winter	Winter	NDVI	2mi	MAX	-0.1542	0.8348	NDVI	NDVI__Winter__2mi__MAX	1	0	0	0
643	Vegetation and Landcover	NDVI Winter 2mi MN	Normalized Difference Vegetation Index (NDVI), mean of 16-day composite values within a 3200-m window during winter	Winter	NDVI	2mi	MN	-0.15964	0.8348	NDVI	NDVI__Winter__2mi__MN	1	0	0	0
644	Vegetation and Landcover	NDVI Winter 2mi SD	Normalized Difference Vegetation Index (NDVI), standard deviation of 16-day composite values within a 3200-m window during winter	Winter	NDVI	2mi	SD	0	0.590293	NDVI	NDVI__Winter__2mi__SD	1	0	0	0
645	Vegetation and Landcover	NDVI Winter 4mi MAX	Normalized Difference Vegetation Index (NDVI), maximum of 16-day composite values within a 6400-m window during winter	Winter	NDVI	4mi	MAX	-0.0426	0.8348	NDVI	NDVI__Winter__4mi__MAX	1	1	0	0
646	Vegetation and Landcover	NDVI Winter 4mi MN	Normalized Difference Vegetation Index (NDVI), mean of 16-day composite values within a 6400-m window during winter	Winter	NDVI	4mi	MN	-0.126945	0.457874	NDVI	NDVI__Winter__4mi__MN	1	1	0	0
647	Vegetation and Landcover	NDVI Winter 4mi SD	Normalized Difference Vegetation Index (NDVI), standard deviation of 16-day composite values within a 6400-m window during winter	Winter	NDVI	4mi	SD	0	0.262418	NDVI	NDVI__Winter__4mi__SD	1	1	0	0
648	Wind and Uplift	DSWRF1 Winter 00km MAX	Downward Short-Wave Radiation Flux (DSWRF), long-term average of daily daytime maximums during winter	Winter	DSWRF1	00km	MAX	0	900.262	watts (W) / square meter (m2)	DSWRF1__Winter__00km__MAX	1	0	0	0
649	Wind and Uplift	DSWRF1 Winter 00km MN	Downward Short-Wave Radiation Flux (DSWRF), long-term average of daily daytime means during winter	Winter	DSWRF1	00km	MN	0	521.061	watts (W) / square meter (m2)	DSWRF1__Winter__00km__MN	1	1	1	0
650	Wind and Uplift	DSWRF1 Winter 00km SD	Downward Short-Wave Radiation Flux (DSWRF), long-term average of daily daytime standard deviations during winter	Winter	DSWRF1	00km	SD	0	412.375	watts (W) / square meter (m2)	DSWRF1__Winter__00km__SD	1	0	0	0
651	Wind and Uplift	DTE1 Winter 00km MAX	Thermal energy gradient index, long-term average of daily daytime maximums during winter	Winter	DTE1	00km	MAX	-0.206418	0.78719	degrees Celsius (°C) / 100 meters (m)	DTE1__Winter__00km__MAX	1	0	0	0
652	Wind and Uplift	DTE1 Winter 00km MN	Thermal energy gradient index, long-term average of daily daytime means during winter	Winter	DTE1	00km	MN	-0.299576	0.728387	degrees Celsius (°C) / 100 meters (m)	DTE1__Winter__00km__MN	1	0	0	0
653	Wind and Uplift	DTE1 Winter 00km SD	Thermal energy gradient index, long-term average of daily daytime standard deviations during winter	Winter	DTE1	00km	SD	0.00281775	0.207486	degrees Celsius (°C) / 100 meters (m)	DTE1__Winter__00km__SD	1	1	1	0
654	Wind and Uplift	HPBL1 Winter 00km MAX	Height of Planetary Boundary Layer (HPBL), long-term average of daily daytime maximums during winter	Winter	HPBL1	00km	MAX	156.623	3184.87	meters (m)	HPBL1__Winter__00km__MAX	1	0	0	0
655	Wind and Uplift	HPBL1 Winter 00km MN	Height of Planetary Boundary Layer (HPBL), long-term average of daily daytime means during winter	Winter	HPBL1	00km	MN	135.443	2116.16	meters (m)	HPBL1__Winter__00km__MN	1	1	1	1
656	Wind and Uplift	HPBL1 Winter 00km SD	Height of Planetary Boundary Layer (HPBL), long-term average of daily daytime standard deviations during winter	Winter	HPBL1	00km	SD	19.0515	1305.87	meters (m)	HPBL1__Winter__00km__SD	1	0	0	0
657	Wind and Uplift	LFTX1 Winter 00km MAX	Best Lifted Index (4LFTX), long-term average of daily daytime maximums during winter	Winter	LFTX1	00km	MAX	-1.70567	19.541	degrees Kelvin (°K)	LFTX1__Winter__00km__MAX	1	0	0	0
658	Wind and Uplift	LFTX1 Winter 00km MN	Best Lifted Index (4LFTX), long-term average of daily daytime means during winter	Winter	LFTX1	00km	MN	-2.36201	18.6546	degrees Kelvin (°K)	LFTX1__Winter__00km__MN	1	1	0	0
659	Wind and Uplift	LFTX1 Winter 00km SD	Best Lifted Index (4LFTX), long-term average of daily daytime standard deviations during winter	Winter	LFTX1	00km	SD	0.208041	2.04448	degrees Kelvin (°K)	LFTX1__Winter__00km__SD	1	0	0	0
660	Wind and Uplift	oro Annual 05km MAX	Orographic uplift index, maximum of values within a 0.5 km window	Annual	oro	05km	MAX	-0.020015	5.13103	NDVI	oro__Annual__05km__MAX	1	1	0	0
661	Wind and Uplift	oro Annual 05km MN	Orographic uplift index, mean of values within a 0.5 km window	Annual	oro	05km	MN	-2.22037	2.24419	meters (m) / second (s)	oro__Annual__05km__MN	1	1	0	0
662	Wind and Uplift	oro Annual 05km SD	Orographic uplift index, standard deviation of values within a 0.5 km window	Annual	oro	05km	SD	0	2.56243	meters (m) / second (s)	oro__Annual__05km__SD	1	0	0	0
663	Wind and Uplift	oro Annual 120m MN	Orographic uplift index, mean of values within a 0.12 km window	Annual	oro	120m	MN	-4.7526	5.13103	meters (m) / second (s)	oro__Annual__120m__MN	1	1	1	0
664	Wind and Uplift	oro Annual 120m SD	Orographic uplift index, standard deviation of values within a 0.12 km window	Annual	oro	120m	SD	0	4.07957	meters (m) / second (s)	oro__Annual__120m__SD	1	1	0	0
665	Wind and Uplift	oro Annual 1km MAX	Orographic uplift index, maximum of values within a 1.0 km window	Annual	oro	1km	MAX	0	5.13103	meters (m) / second (s)	oro__Annual__1km__MAX	1	0	0	0
666	Wind and Uplift	oro Annual 1km MN	Orographic uplift index, mean of values within a 1.0 km window	Annual	oro	1km	MN	-1.89807	2.0727	meters (m) / second (s)	oro__Annual__1km__MN	1	0	0	0
667	Wind and Uplift	oro Annual 1km SD	Orographic uplift index, standard deviation of values within a 1.0 km window	Annual	oro	1km	SD	0	2.45209	meters (m) / second (s)	oro__Annual__1km__SD	1	0	0	0
668	Wind and Uplift	oro Annual 2km MAX	Orographic uplift index, maximum of values within a 2.0 km window	Annual	oro	2km	MAX	0	5.13103	meters (m) / second (s)	oro__Annual__2km__MAX	1	0	0	0
669	Wind and Uplift	oro Annual 2km MN	Orographic uplift index, mean of values within a 2.0 km window	Annual	oro	2km	MN	-0.995054	1.15767	meters (m) / second (s)	oro__Annual__2km__MN	1	0	0	0
670	Wind and Uplift	oro Annual 2km SD	Orographic uplift index, standard deviation of values within a 2.0 km window	Annual	oro	2km	SD	0	2.20489	meters (m) / second (s)	oro__Annual__2km__SD	1	0	0	0
671	Wind and Uplift	oro Annual 2mi MAX	Orographic uplift index, maximum of values within a 3.2 km window	Annual	oro	2mi	MAX	0	5.13103	meters (m) / second (s)	oro__Annual__2mi__MAX	1	0	0	0
672	Wind and Uplift	oro Annual 2mi MN	Orographic uplift index, mean of values within a 3.2 km window	Annual	oro	2mi	MN	-0.689899	0.645148	meters (m) / second (s)	oro__Annual__2mi__MN	1	0	0	0
673	Wind and Uplift	oro Annual 2mi SD	Orographic uplift index, standard deviation of values within a 3.2 km window	Annual	oro	2mi	SD	0	1.97886	meters (m) / second (s)	oro__Annual__2mi__SD	1	0	0	0
674	Wind and Uplift	oro Annual 4mi MAX	Orographic uplift index, maximum of values within a 6.4 km window	Annual	oro	4mi	MAX	0	5.13103	meters (m) / second (s)	oro__Annual__4mi__MAX	1	0	0	0
675	Wind and Uplift	oro Annual 4mi MN	Orographic uplift index, mean of values within a 6.4 km window	Annual	oro	4mi	MN	-0.400224	0.358854	meters (m) / second (s)	oro__Annual__4mi__MN	1	0	0	0
676	Wind and Uplift	oro Annual 4mi SD	Orographic uplift index, standard deviation of values within a 6.4 km window	Annual	oro	4mi	SD	0	1.67835	meters (m) / second (s)	oro__Annual__4mi__SD	1	0	0	0
677	Wind and Uplift	oro Winter 05km MAX	Orographic uplift index, maximum of values within a 0.5 km window during winter	Winter	oro	05km	MAX	-0.033753	6.22551	meters (m) / second (s)	oro__Winter__05km__MAX	1	1	1	0
678	Wind and Uplift	oro Winter 05km MN	Orographic uplift index, mean of values within a 0.5 km window during winter	Winter	oro	05km	MN	-2.73965	2.76649	meters (m) / second (s)	oro__Winter__05km__MN	1	1	1	0
679	Wind and Uplift	oro Winter 05km SD	Orographic uplift index, standard deviation of values within a 0.5 km window during winter	Winter	oro	05km	SD	0	3.05638	meters (m) / second (s)	oro__Winter__05km__SD	1	0	0	0
680	Wind and Uplift	oro Winter 120m MN	Orographic uplift index, mean of values within a 0.12 km window during winter	Winter	oro	120m	MN	-5.67035	6.22551	meters (m) / second (s)	oro__Winter__120m__MN	1	1	0	0
681	Wind and Uplift	oro Winter 120m SD	Orographic uplift index, standard deviation of values within a 0.12 km window during winter	Winter	oro	120m	SD	0	5.02757	meters (m) / second (s)	oro__Winter__120m__SD	1	1	1	1
682	Wind and Uplift	oro Winter 1km MAX	Orographic uplift index, maximum of values within a 1.0 km window during winter	Winter	oro	1km	MAX	0	6.22551	meters (m) / second (s)	oro__Winter__1km__MAX	1	0	0	0
683	Wind and Uplift	oro Winter 1km MN	Orographic uplift index, mean of values within a 1.0 km window during winter	Winter	oro	1km	MN	-2.36005	2.51761	meters (m) / second (s)	oro__Winter__1km__MN	1	0	0	0
684	Wind and Uplift	oro Winter 1km SD	Orographic uplift index, standard deviation of values within a 1.0 km window during winter	Winter	oro	1km	SD	0	3.00114	meters (m) / second (s)	oro__Winter__1km__SD	1	0	0	0
685	Wind and Uplift	oro Winter 2km MAX	Orographic uplift index, maximum of values within a 2.0 km window during winter	Winter	oro	2km	MAX	0	6.22551	meters (m) / second (s)	oro__Winter__2km__MAX	1	0	0	0
686	Wind and Uplift	oro Winter 2km MN	Orographic uplift index, mean of values within a 2.0 km window during winter	Winter	oro	2km	MN	-1.25012	1.44357	meters (m) / second (s)	oro__Winter__2km__MN	1	0	0	0
687	Wind and Uplift	oro Winter 2km SD	Orographic uplift index, standard deviation of values within a 2.0 km window during winter	Winter	oro	2km	SD	0	2.71001	meters (m) / second (s)	oro__Winter__2km__SD	1	0	0	0
688	Wind and Uplift	oro Winter 2mi MAX	Orographic uplift index, maximum of values within a 3.2 km window during winter	Winter	oro	2mi	MAX	0	6.22551	meters (m) / second (s)	oro__Winter__2mi__MAX	1	0	0	0
689	Wind and Uplift	oro Winter 2mi MN	Orographic uplift index, mean of values within a 3.2 km window during winter	Winter	oro	2mi	MN	-0.865365	0.806275	meters (m) / second (s)	oro__Winter__2mi__MN	1	0	0	0
690	Wind and Uplift	oro Winter 2mi SD	Orographic uplift index, standard deviation of values within a 3.2 km window during winter	Winter	oro	2mi	SD	0	2.4601	meters (m) / second (s)	oro__Winter__2mi__SD	1	0	0	0
691	Wind and Uplift	oro Winter 4mi MAX	Orographic uplift index, maximum of values within a 6.4 km window during winter	Winter	oro	4mi	MAX	0	6.22551	meters (m) / second (s)	oro__Winter__4mi__MAX	1	0	0	0
692	Wind and Uplift	oro Winter 4mi MN	Orographic uplift index, mean of values within a 6.4 km window during winter	Winter	oro	4mi	MN	-0.50442	0.446745	meters (m) / second (s)	oro__Winter__4mi__MN	1	0	0	0
693	Wind and Uplift	oro Winter 4mi SD	Orographic uplift index, standard deviation of values within a 6.4 km window during winter	Winter	oro	4mi	SD	0	2.08467	meters (m) / second (s)	oro__Winter__4mi__SD	1	0	0	0
694	Wind and Uplift	TKE1 Winter 00km MAX	Turbulent Kinetic Energy (TKE), long-term average of daily daytime maximums during winter	Winter	TKE1	00km	MAX	0.197903	11.6628	Joules (J) / kilogram (kg)	TKE1__Winter__00km__MAX	1	0	0	0
695	Wind and Uplift	TKE1 Winter 00km MN	Turbulent Kinetic Energy (TKE), long-term average of daily daytime means during winter	Winter	TKE1	00km	MN	0.193143	8.41686	Joules (J) / kilogram (kg)	TKE1__Winter__00km__MN	1	1	1	0
696	Wind and Uplift	TKE1 Winter 00km SD	Turbulent Kinetic Energy (TKE), long-term average of daily daytime standard deviations during winter	Winter	TKE1	00km	SD	0.00446015	2.96274	Joules (J) / kilogram (kg)	TKE1__Winter__00km__SD	1	0	0	0
697	Wind and Uplift	TWND1 Winter 00km MAX	Total wind speed at 30 m (scalar), long-term average of daily daytime maximums during winter	Winter	TWND1	00km	MAX	0	14.7607	meters (m) / second (s)	TWND1__Winter__00km__MAX	1	0	0	0
698	Wind and Uplift	TWND1 Winter 00km MN	Total wind speed at 30 m (scalar), long-term average of daily daytime means during winter	Winter	TWND1	00km	MN	0	12.3134	meters (m) / second (s)	TWND1__Winter__00km__MN	1	1	0	0
699	Wind and Uplift	TWND1 Winter 00km SD	Total wind speed at 30 m (scalar), long-term average of daily daytime standard deviations during winter	Winter	TWND1	00km	SD	0	2.77794	meters (m) / second (s)	TWND1__Winter__00km__SD	1	0	0	0
700	Wind and Uplift	TWND2 Winter 00km MAX	Total wind speed at 925 mbar (scalar), long-term average of daily daytime maximums during winter	Winter	TWND2	00km	MAX	0	18.0615	meters (m) / second (s)	TWND2__Winter__00km__MAX	1	0	0	0
701	Wind and Uplift	TWND2 Winter 00km MN	Total wind speed at 925 mbar (scalar), long-term average of daily daytime means during winter	Winter	TWND2	00km	MN	0	14.68	meters (m) / second (s)	TWND2__Winter__00km__MN	1	1	1	0
702	Wind and Uplift	TWND2 Winter 00km SD	Total wind speed at 925 mbar (scalar), long-term average of daily daytime standard deviations during winter	Winter	TWND2	00km	SD	0	3.04927	meters (m) / second (s)	TWND2__Winter__00km__SD	1	0	0	0
703	Wind and Uplift	uplift_therm1 Winter 00km MAX	Thermal uplift index, long-term average of daily daytime maximums during winter	Winter	uplift_therm1	00km	MAX	-9.37853	29.7315	meters (m) / second (s)	uplift_therm1__Winter__00km__MAX	1	0	0	0
704	Wind and Uplift	uplift_therm1 Winter 00km MIN	Thermal uplift index, long-term average of daily daytime minimums during winter	Winter	uplift_therm1	00km	MIN	-15.3793	14.8132	meters (m) / second (s)	uplift_therm1__Winter__00km__MIN	1	0	0	0
705	Wind and Uplift	uplift_therm1 Winter 00km MN	Thermal uplift index, long-term average of daily daytime means during winter	Winter	uplift_therm1	00km	MN	-11.0022	16.52	meters (m) / second (s)	uplift_therm1__Winter__00km__MN	1	1	1	1
706	Wind and Uplift	UWND1A Winter 00km MAX	U-Component of Wind at 30 m (UGRD; scalar), long-term average of daily daytime maximums during winter	Winter	UWND1A	00km	MAX	0.460869	13.6436	meters (m) / second (s)	UWND1A__Winter__00km__MAX	1	0	0	0
707	Wind and Uplift	UWND1A Winter 00km MN	U-Component of Wind at 30 m (UGRD; scalar), long-term average of daily daytime means during winter	Winter	UWND1A	00km	MN	0.315479	11.6483	meters (m) / second (s)	UWND1A__Winter__00km__MN	1	1	0	0
708	Wind and Uplift	UWND1A Winter 00km SD	U-Component of Wind at 30 m (UGRD; scalar), long-term average of daily daytime standard deviations during winter	Winter	UWND1A	00km	SD	0.126405	2.46081	meters (m) / second (s)	UWND1A__Winter__00km__SD	1	0	0	0
709	Wind and Uplift	UWND1B Winter 00km MAX	U-Component of Wind at 30 m (UGRD; vector), long-term average of daily daytime maximums during winter	Winter	UWND1B	00km	MAX	-4.43557	13.1899	meters (m) / second (s)	UWND1B__Winter__00km__MAX	1	0	0	0
710	Wind and Uplift	UWND1B Winter 00km MIN	U-Component of Wind at 30 m (UGRD; vector), long-term average of daily daytime minimums during winter	Winter	UWND1B	00km	MIN	-8.48301	8.88603	meters (m) / second (s)	UWND1B__Winter__00km__MIN	1	1	1	0
711	Wind and Uplift	UWND1B Winter 00km MN	U-Component of Wind at 30 m (UGRD; vector), long-term average of daily daytime means during winter	Winter	UWND1B	00km	MN	-6.49876	11.0931	meters (m) / second (s)	UWND1B__Winter__00km__MN	1	0	0	0
712	Wind and Uplift	UWND1B Winter 00km SD	U-Component of Wind at 30 m (UGRD; vector), long-term average of daily daytime standard deviations during winter	Winter	UWND1B	00km	SD	0.150566	3.92975	meters (m) / second (s)	UWND1B__Winter__00km__SD	1	0	0	0
713	Wind and Uplift	UWND2A Winter 00km MAX	U-Component of Wind at 925 mbar (UGRD; scalar), long-term average of daily daytime maximums during winter	Winter	UWND2A	00km	MAX	1.68673	13.7929	meters (m) / second (s)	UWND2A__Winter__00km__MAX	1	0	0	0
714	Wind and Uplift	UWND2A Winter 00km MN	U-Component of Wind at 925 mbar (UGRD; scalar), long-term average of daily daytime means during winter	Winter	UWND2A	00km	MN	0.899779	11.5821	meters (m) / second (s)	UWND2A__Winter__00km__MN	1	1	0	0
715	Wind and Uplift	UWND2A Winter 00km SD	U-Component of Wind at 925 mbar (UGRD; scalar), long-term average of daily daytime standard deviations during winter	Winter	UWND2A	00km	SD	0.551021	2.86198	meters (m) / second (s)	UWND2A__Winter__00km__SD	1	0	0	0
716	Wind and Uplift	UWND2B Winter 00km MAX	U-Component of Wind at 925 mbar (UGRD; vector), long-term average of daily daytime maximums during winter	Winter	UWND2B	00km	MAX	-5.82097	13.5725	meters (m) / second (s)	UWND2B__Winter__00km__MAX	1	0	0	0
717	Wind and Uplift	UWND2B Winter 00km MIN	U-Component of Wind at 925 mbar (UGRD; vector), long-term average of daily daytime minimums during winter	Winter	UWND2B	00km	MIN	-11.1505	9.28091	meters (m) / second (s)	UWND2B__Winter__00km__MIN	1	1	0	0
718	Wind and Uplift	UWND2B Winter 00km MN	U-Component of Wind at 925 mbar (UGRD; vector), long-term average of daily daytime means during winter	Winter	UWND2B	00km	MN	-8.26409	11.2874	meters (m) / second (s)	UWND2B__Winter__00km__MN	1	0	0	0
719	Wind and Uplift	UWND2B Winter 00km SD	U-Component of Wind at 925 mbar (UGRD; vector), long-term average of daily daytime standard deviations during winter	Winter	UWND2B	00km	SD	0.636421	3.40282	meters (m) / second (s)	UWND2B__Winter__00km__SD	1	0	0	0
720	Wind and Uplift	VWND1A Winter 00km MAX	V-Component of Wind at 30 m (VGRD; scalar), long-term average of daily daytime maximums during winter	Winter	VWND1A	00km	MAX	0.611553	15.7331	meters (m) / second (s)	VWND1A__Winter__00km__MAX	1	0	0	0
721	Wind and Uplift	VWND1A Winter 00km MN	V-Component of Wind at 30 m (VGRD; scalar), long-term average of daily daytime means during winter	Winter	VWND1A	00km	MN	0.452495	13.6969	meters (m) / second (s)	VWND1A__Winter__00km__MN	1	0	0	0
722	Wind and Uplift	VWND1A Winter 00km SD	V-Component of Wind at 30 m (VGRD; scalar), long-term average of daily daytime standard deviations during winter	Winter	VWND1A	00km	SD	0.140457	2.16187	meters (m) / second (s)	VWND1A__Winter__00km__SD	1	1	1	0
723	Wind and Uplift	VWND1B Winter 00km MAX	V-Component of Wind at 30 m (VGRD; vector), long-term average of daily daytime maximums during winter	Winter	VWND1B	00km	MAX	-7.45889	10.2771	meters (m) / second (s)	VWND1B__Winter__00km__MAX	1	0	0	0
724	Wind and Uplift	VWND1B Winter 00km MIN	V-Component of Wind at 30 m (VGRD; vector), long-term average of daily daytime minimums during winter	Winter	VWND1B	00km	MIN	-12.4515	5.18626	meters (m) / second (s)	VWND1B__Winter__00km__MIN	1	1	0	0
725	Wind and Uplift	VWND1B Winter 00km MN	V-Component of Wind at 30 m (VGRD; vector), long-term average of daily daytime means during winter	Winter	VWND1B	00km	MN	-9.9557	7.77417	meters (m) / second (s)	VWND1B__Winter__00km__MN	1	0	0	0
726	Wind and Uplift	VWND1B Winter 00km SD	V-Component of Wind at 30 m (VGRD; vector), long-term average of daily daytime standard deviations during winter	Winter	VWND1B	00km	SD	0.164423	2.98194	meters (m) / second (s)	VWND1B__Winter__00km__SD	1	0	0	0
727	Wind and Uplift	VWND2A Winter 00km MAX	V-Component of Wind at 925 mbar (VGRD; scalar), long-term average of daily daytime maximums during winter	Winter	VWND2A	00km	MAX	1.64883	14.3599	meters (m) / second (s)	VWND2A__Winter__00km__MAX	1	0	0	0
728	Wind and Uplift	VWND2A Winter 00km MN	V-Component of Wind at 925 mbar (VGRD; scalar), long-term average of daily daytime means during winter	Winter	VWND2A	00km	MN	0.841504	12.0827	meters (m) / second (s)	VWND2A__Winter__00km__MN	1	0	0	0
729	Wind and Uplift	VWND2A Winter 00km SD	V-Component of Wind at 925 mbar (VGRD; scalar), long-term average of daily daytime standard deviations during winter	Winter	VWND2A	00km	SD	0.553819	3.09657	meters (m) / second (s)	VWND2A__Winter__00km__SD	1	1	1	0
730	Wind and Uplift	VWND2B Winter 00km MAX	V-Component of Wind at 925 mbar (VGRD; vector), long-term average of daily daytime maximums during winter	Winter	VWND2B	00km	MAX	-6.78429	10.4362	meters (m) / second (s)	VWND2B__Winter__00km__MAX	1	0	0	0
731	Wind and Uplift	VWND2B Winter 00km MIN	V-Component of Wind at 925 mbar (VGRD; vector), long-term average of daily daytime minimums during winter	Winter	VWND2B	00km	MIN	-11.4746	4.96516	meters (m) / second (s)	VWND2B__Winter__00km__MIN	1	0	0	0
732	Wind and Uplift	VWND2B Winter 00km MN	V-Component of Wind at 925 mbar (VGRD; vector), long-term average of daily daytime means during winter	Winter	VWND2B	00km	MN	-9.00847	7.6007	meters (m) / second (s)	VWND2B__Winter__00km__MN	1	1	1	0
733	Wind and Uplift	VWND2B Winter 00km SD	V-Component of Wind at 925 mbar (VGRD; vector), long-term average of daily daytime standard deviation during winter	Winter	VWND2B	00km	SD	1.0275	2.99643	meters (m) / second (s)	VWND2B__Winter__00km__SD	1	0	0	0

## Sheet: Winter_BaseVariables
Row	Variable_Category	Base_Variable_Name	Base_Variable_Description	Source_Title_Abbrev	Source_Resolution	Source_Date	Method_Reference_Name	Process_Steps	WI_FullSet_	WI_SelectedForVIF_	WI_VIFReduced_	WI_FinalModel_
1	Climate and Weather	ppt	Mean annual precipitation amount	PRISM Mean Annual Precipitation (2012)	800 m	1981-2010		The precip1 Annual variables representing mean annual precipitation amount were derived from PRISM Mean Annual Precipitation (2012) raster data. These variables were added to the breeding variable set by Zach Wallace in December 2020 for the GECC winter-season movement models. Initial Processing of Base Variable Raster 1. Annual mean precipitation data were downloaded using the R package “prism”,…	1	1	1	1
2	Climate and Weather	snowdepth	Mean snowdepth calculated over x years	SNODAS	1000 m	2004-2020		The snowdepth variables representing mean snow depth were derived from the Snow Data Assimilation System (SNODAS) daily subsets of masked Snow Depth data (https://doi.org/10.7265/N5TB14TC). These variables were added to the movement modeling variable set by Nathan Hough in December 2020 for the GECC winter-season movement models. Initial Processing of Base Variable Raster 1. Daily snow depth data…	1	1	1	1
3	Climate and Weather	tmax	Maximum monthly temperature for specified season	PRISM Max Monthly Temperature (2012)	800 m	1981-2010		The tempmax1 variables representing monthly maximum temperature (for April, May, and June) were derived from PRISM Max Monthly Temperature (2012) raster data. Initial Processing of Base Variable Raster 1. Monthly maximum temperature rasters for the months of April, May, and June were projected to USA_Contiguous_Albers_Equal_Area_Conic_USGS_version (WKID: 102039), resampled from 800 m to 120 m (bi…	1	1	1	0
4	Climate and Weather	tmean	Mean annual temperature	PRISM Mean Annual Temperature (2012)	800 m	1981-2010		The tempMean1 variables representing mean annual temperature were derived from PRISM Mean Annual Temperature (2012) raster data. These variables were added to the breeding variable set by Zach Wallace in December 2020 for the GECC winter-season movement models. Initial Processing of Base Variable Raster 1. Annual mean temperature data were downloaded using the R package “prism”, converted to rast…	1	1	1	0
5	Climate and Weather	tmin	Mean minimum monthly temperature for specified season	PRISM Min Monthly Temperature (2012)	800 m	1981-2010		The tempMin1 Fall variables representing mean monthly minimum temperature (for September, October, and November) were derived from PRISM Min Monthly Temperature (2012) raster data. These variables were added to the breeding variable set by Zach Wallace in January 2021 for the GECC migration movement models. Initial Processing of Base Variable Raster 1. Monthly minimum temperature data for the mon…	1	1	1	0
6	Developed Areas	devroad1	Proportion of road landcover	LANDFIRE 2012 Existing Vegetation Type (2015)	30 m	1999-2012		The devroad1 variables representing roads were derived from LANDFIRE 2012 Existing Vegetation Type (2015) raster data. Initial Processing of Base Variable Raster 1. The landcover raster was projected to USA_Contiguous_Albers_Equal_Area_Conic_USGS_version (WKID: 102039) and clipped to the variable processing boundary (western U.S. buffered by 15 km). The landcover raster was then reclassified to a…	1	0	0	0
7	Developed Areas	devurban1	Proportion of developed area landcover	LANDFIRE 2012 Existing Vegetation Type (2015)	30 m	1999-2012		The devurban1 variables representing developed areas were derived from LANDFIRE 2012 Existing Vegetation Type (2015) raster data. Initial Processing of Base Variable Raster 1. The landcover raster was projected to USA_Contiguous_Albers_Equal_Area_Conic_USGS_version (WKID: 102039) and clipped to the variable processing boundary (western U.S. buffered by 15 km). The landcover raster was then reclas…	1	0	0	0
8	Vegetation and Landcover	alfalfa3b	Proportion of alfalfa cropland landcover	NASS Cropland (2016)	30-56 m	2008-2015		The alfalfa3b variables representing alfalfa cropland (use in any year 2008-2015) were derived from NASS Cropland (2016) raster data. Initial Processing of Base Variable Raster 1. Annual cropland rasters for the years 2008-2015 were projected to USA_Contiguous_Albers_Equal_Area_Conic_USGS_version (WKID: 102039) and clipped to the variable processing boundary (western U.S. buffered by 15 km). Data…	1	1	1	1
9	Vegetation and Landcover	barren1c	Proportion of barren landcover	LANDFIRE 2012 Existing Vegetation Type (2015)	30 m	1999-2012		The barren1c variables representing barren land were derived from LANDFIRE 2012 Existing Vegetation Type (2015) raster data. Initial Processing of Base Variable Raster 1. The landcover raster was projected to USA_Contiguous_Albers_Equal_Area_Conic_USGS_version (WKID: 102039) and clipped to the variable processing boundary (western U.S. buffered by 15 km). The landcover raster was then reclassifie…	1	1	1	0
10	Vegetation and Landcover	coverherb1	Percent herbaceous canopy cover	LANDFIRE 2012 Existing Vegetation Cover (2015)	30 m	1999-2012		The coverherb1 variables representing percent herbaceous canopy cover were derived from LANDFIRE 2012 Existing Vegetation Cover (2015) raster data. Initial Processing of Base Variable Raster 1. The landcover raster was projected to USA_Contiguous_Albers_Equal_Area_Conic_USGS_version (WKID: 102039) and clipped to the variable processing boundary (western U.S. buffered by 15 km). The original landc…	1	1	1	1
11	Vegetation and Landcover	covershrub1	Percent shrub canopy cover	LANDFIRE 2012 Existing Vegetation Cover (2015)	30 m	1999-2012		The covershrub1 variables representing percent shrub canopy cover were derived from LANDFIRE 2012 Existing Vegetation Cover (2015) raster data. Initial Processing of Base Variable Raster 1. The landcover raster was projected to USA_Contiguous_Albers_Equal_Area_Conic_USGS_version (WKID: 102039) and clipped to the variable processing boundary (western U.S. buffered by 15 km). The original landcover…	1	1	1	0
12	Vegetation and Landcover	covertree1	Percent tree canopy cover	LANDFIRE 2012 Existing Vegetation Cover (2015)	30 m	1999-2012		The covertree1 variables representing percent tree canopy cover were derived from LANDFIRE 2012 Existing Vegetation Cover (2015) raster data. Initial Processing of Base Variable Raster 1. The landcover raster was projected to USA_Contiguous_Albers_Equal_Area_Conic_USGS_version (WKID: 102039) and clipped to the variable processing boundary (western U.S. buffered by 15 km). The original landcover r…	1	1	0	0
13	Vegetation and Landcover	crop2	Proportion of pasture and hay cropland landcover	NLCD 2011 Land Cover (2014)	30 m	2004-2011		Proportion of crop landcover. All cropland areas from CEC North America 2010 landcover [250m]. Includes Cropland [15] class only. T he CEC landcover raster was first projected to the model coordinate system, clipped to the buffered model mask, and snapped to the model grid (1km). This modified landcover raster was reclassified such that values for all selected classes = 1, and all other classes =…	1	0	0	0
14	Vegetation and Landcover	crop3	Proportion of cultivated cropland landcover	NLCD 2011 Land Cover (2014)	30 m	2004-2011		The crop3 variables representing cultivated croplands were derived from NLCD 2011 Land Cover (2014) raster data. Initial Processing of Base Variable Raster 1. The landcover raster was projected to USA_Contiguous_Albers_Equal_Area_Conic_USGS_version (WKID: 102039) and clipped to the variable processing boundary (western U.S. buffered by 15 km). The landcover raster was then reclassified to a binar…	1	0	0	0
15	Vegetation and Landcover	cttnwood1	Proportion of cottonwood tree landcover	GAP 2001 Land Cover (2010)	30 m	1999-2001		The cttnwood1 variables representing systems where cottonwood trees are dominant, co-dominant, or indicator species were derived from GAP 2001 Land Cover (2010) raster data. Initial Processing of Base Variable Raster 1. The landcover raster was projected to USA_Contiguous_Albers_Equal_Area_Conic_USGS_version (WKID: 102039) and clipped to the variable processing boundary (western U.S. buffered by …	1	1	1	1
16	Vegetation and Landcover	desertcool1	Proportion of cool semi-desert scrub and grassland landcover	GAP 2001 Land Cover (2010)	30 m	1999-2001		The desertcool1 variables representing cool semi-desert scrub and grassland were derived from GAP 2001 Land Cover (2010) raster data. Initial Processing of Base Variable Raster 1. The landcover raster was projected to USA_Contiguous_Albers_Equal_Area_Conic_USGS_version (WKID: 102039) and clipped to the variable processing boundary (western U.S. buffered by 15 km). The landcover raster was then re…	1	1	1	1
17	Vegetation and Landcover	desertwarm1	Proportion of warm semi-desert scrub and grassland landcover	GAP 2001 Land Cover (2010)	30 m	1999-2001		The desertwarm1 variables representing warm semi-desert scrub and grassland were derived from GAP 2001 Land Cover (2010) raster data. Initial Processing of Base Variable Raster 1. The landcover raster was projected to USA_Contiguous_Albers_Equal_Area_Conic_USGS_version (WKID: 102039) and clipped to the variable processing boundary (western U.S. buffered by 15 km). The landcover raster was then re…	1	0	0	0
18	Vegetation and Landcover	forest1	Proportion of forest landcover	NLCD 2011 Land Cover (2014)	30 m	2004-2011		Proportion of forest landcover. All forest areas from USGS North America 1993 landcover [1001m]. Includes Deciduous Broadleaf Forest [11], Deciduous Needleleaf Forest [12; type not present in AOI], Evergreen Broadleaf Forest [13], Evergreen Needleleaf Forest [14], and Mixed Forest [15]. The USGS landcover raster was first projected to the model coordinate system, resampled to 1000m cells (nearest…	1	1	1	0
19	Vegetation and Landcover	grass1	Proportion of grassland landcover	NLCD 2011 Land Cover (2014)	30 m	2004-2011		Proportion of grassland landcover. All grassland areas from USGS North America 1993 landcover [1001m]. Includes Grassland [7] class only. The USGS landcover raster was first projected to the model coordinate system, resampled to 1000m cells (nearest neighbor), snapped to the model grid (1km), and clipped to the buffered model mask. This modified landcover raster was reclassified such that values …	1	1	1	0
20	Vegetation and Landcover	greasewood1c	Proportion of saltbush-greasewood landcover	LANDFIRE 2012 Existing Vegetation Type (2015)	30 m	1999-2012		The greasewood1c variables representing saltbush and greasewood vegetation were derived from LANDFIRE 2012 Existing Vegetation Type (2015) raster data. Initial Processing of Base Variable Raster 1. The landcover raster was projected to USA_Contiguous_Albers_Equal_Area_Conic_USGS_version (WKID: 102039) and clipped to the variable processing boundary (western U.S. buffered by 15 km). The landcover …	1	0	0	0
21	Vegetation and Landcover	intannualgrass1	Proportion of introduced annual grassland landcover	LANDFIRE 2012 Existing Vegetation Type (2015)	30 m	1999-2012		The intannualgrass1 variables representing introduced annual grasslands were derived from LANDFIRE 2012 Existing Vegetation Type (2015) raster data. Initial Processing of Base Variable Raster 1. The landcover raster was projected to USA_Contiguous_Albers_Equal_Area_Conic_USGS_version (WKID: 102039) and clipped to the variable processing boundary (western U.S. buffered by 15 km). The landcover ras…	1	0	0	0
22	Vegetation and Landcover	pinyon2c	Proportion of pinyon-juniper and juniper woodland landcover	LANDFIRE 2012 Existing Vegetation Type (2015)	30 m	1999-2012		The pinyon2c variables representing pinyon-juniper and juniper woodland were derived from LANDFIRE 2012 Existing Vegetation Type (2015) raster data. Initial Processing of Base Variable Raster 1. The landcover raster was projected to USA_Contiguous_Albers_Equal_Area_Conic_USGS_version (WKID: 102039) and clipped to the variable processing boundary (western U.S. buffered by 15 km). The landcover ras…	1	0	0	0
23	Vegetation and Landcover	ponderosa1c	Proportion of ponderosa pine landcover	LANDFIRE 2012 Existing Vegetation Type (2015)	30 m	1999-2012		The ponderosa1c variables representing ponderosa pine forest, woodland, and savanna were derived from LANDFIRE 2012 Existing Vegetation Type (2015) raster data. Initial Processing of Base Variable Raster 1. The landcover raster was projected to USA_Contiguous_Albers_Equal_Area_Conic_USGS_version (WKID: 102039) and clipped to the variable processing boundary (western U.S. buffered by 15 km). The l…	1	1	1	0
24	Vegetation and Landcover	riparian2c	Proportion of riparian woodland and shrubland landcover	LANDFIRE 2012 Existing Vegetation Type (2015)	30 m	1999-2012		The riparian2c variables representing western riparian woodland and shrubland were derived from LANDFIRE 2012 Existing Vegetation Type (2015) raster data. Initial Processing of Base Variable Raster 1. The landcover raster was projected to USA_Contiguous_Albers_Equal_Area_Conic_USGS_version (WKID: 102039) and clipped to the variable processing boundary (western U.S. buffered by 15 km). The landcov…	1	1	1	0
25	Vegetation and Landcover	sagelow1	Proportion of low sagebrush landcover	LANDFIRE 2012 Existing Vegetation Type (2015)	30 m	1999-2012		The sagelow1 variables representing low sagebrush vegetation were derived from LANDFIRE 2012 Existing Vegetation Type (2015) raster data. Initial Processing of Base Variable Raster 1. The landcover raster was projected to USA_Contiguous_Albers_Equal_Area_Conic_USGS_version (WKID: 102039) and clipped to the variable processing boundary (western U.S. buffered by 15 km). The landcover raster was the…	1	0	0	0
26	Vegetation and Landcover	sagetall1	Proportion of tall sagebrush landcover	LANDFIRE 2012 Existing Vegetation Type (2015)	30 m	1999-2012		The sagetall1 variables representing tall sagebrush vegetation were derived from LANDFIRE 2012 Existing Vegetation Type (2015) raster data. Initial Processing of Base Variable Raster 1. The landcover raster was projected to USA_Contiguous_Albers_Equal_Area_Conic_USGS_version (WKID: 102039) and clipped to the variable processing boundary (western U.S. buffered by 15 km). The landcover raster was t…	1	1	1	1
27	Vegetation and Landcover	saltdesert1c	Proportion of salt desert shrub landcover	LANDFIRE 2012 Existing Vegetation Type (2015)	30 m	1999-2012		The saltdesert1c variables representing salt desert shrub vegetation were derived from LANDFIRE 2012 Existing Vegetation Type (2015) raster data. Initial Processing of Base Variable Raster 1. The landcover raster was projected to USA_Contiguous_Albers_Equal_Area_Conic_USGS_version (WKID: 102039) and clipped to the variable processing boundary (western U.S. buffered by 15 km). The landcover raster…	1	0	0	0
28	Vegetation and Landcover	shrub1	Proportion of shrub and scrub landcover	NLCD 2011 Land Cover (2014)	30 m	2004-2011		Proportion of shrubland landcover. All shrubland and savanna areas from USGS North America 1993 landcover [1001m]. Includes Shrubland [8], Mixed Shrubland/Grassland [9], and Savanna [10] classes. The USGS landcover raster was first projected to the model coordinate system, resampled to 1000m cells (nearest neighbor), snapped to the model grid (1km), and clipped to the buffered model mask. This mo…	1	1	1	1
29	Vegetation and Landcover	sparse1	Proportion of sparsely vegetated landcover	LANDFIRE 2012 Existing Vegetation Type (2015)	30 m	1999-2012		The sparse1 variables representing sparsely vegetated land were derived from LANDFIRE 2012 Existing Vegetation Type (2015) raster data. Initial Processing of Base Variable Raster 1. The landcover raster was projected to USA_Contiguous_Albers_Equal_Area_Conic_USGS_version (WKID: 102039) and clipped to the variable processing boundary (western U.S. buffered by 15 km). The landcover raster was then …	1	1	1	0
30	Vegetation and Landcover	wetland2	Proportion of woody wetland landcover	NLCD 2011 Land Cover (2014)	30 m	2004-2011		Proportion of wetland landcover. All wetland areas from CEC North America 2010 landcover [250m]. Includes Wetland [14] class only. The CEC landcover raster was first projected to the model coordinate system, clipped to the buffered model mask, and snapped to the model grid (1km). This modified landcover raster was reclassified such that values for all selected classes = 1, and all other classes =…	1	1	1	0
31	Vegetation and Landcover	wetland3	Proportion of emergent herbaceous wetland landcover	NLCD 2011 Land Cover (2014)	30 m	2004-2011		The wetland3 variables representing emergent herbaceous wetlands were derived from NLCD 2011 Land Cover (2014) raster data . Initial Processing of Base Variable Raster 1. The landcover raster was projected to USA_Contiguous_Albers_Equal_Area_Conic_USGS_version (WKID: 102039) and clipped to the variable processing boundary (western U.S. buffered by 15 km). The landcover raster was then reclassifie…	1	1	1	0
32	Ecoregion	gecc_er	GECC ecological regions	NA_CEC_Eco_Level3				NA_CEC_Eco_Level3 ecosystem feature were modified to reflect expert knowledge for golden eagle habitat and space-use	1	0	0	1
33	Topography	aspect1	Terrain aspect	NHD Plus Version 2 (2012)	30 m	NA		The aspect1 variables representing terrain aspect (compass directions) were derived from NHD Plus Version 2 (2012) elevation raster data. Initial Processing of Base Variable Raster 1. The elevation raster (30 m) was projected to USA_Contiguous_Albers_Equal_Area_Conic_USGS_version (WKID: 102039) and clipped to the variable processing boundary (western U.S. buffered by 15 km). Aspect @ 30 m was cal…	1	1	1	0
34	Topography	aspect3	Terrain aspect deviation from northeast	NHD Plus Version 2 (2012)	30 m	NA	Beers et al. 1966	The aspect3 variables representing deviation of terrain aspect from northeast were derived from NHD Plus Version 2 (2012) elevation raster data. These variables were added to the breeding variable set by Zach Wallace in December 2020 for the GECC winter-season movement models. Initial Processing of Base Variable Raster 1. The elevation raster (30 m; USA_Contiguous_Albers_Equal_Area_Conic_USGS_ver…	1	1	1	0
35	Topography	ASRDD	Area solar radiation - direct duration, for spring, fall, and winter	NHD Plus Version 2 (2012)	30 m	NA	ESRI	The ASRDD variables represent duration of direct incoming solar radiation calculated for each location of the input surface, derived from NHD Plus Version 2 (2012) elevation raster data.. The output has units of hours. The data was processed using the ArcGIS Area Solar Radiation spatial analyst tool, Initial Processing of Base Variable Raster 1. The NHDPlus v2 data was downloaded in tiles, then m…	1	1	1	0
36	Topography	ASRGR	Area solar radiation - global radiation, for spring, fall, and winter	NHD Plus Version 2 (2012)	30 m	NA	ESRI	The ASRGR variables represent the global radiation or total amount of incoming solar insolation (direct + diffuse) calculated for each location of the input surface, derived from NHD Plus Version 2 (2012) elevation raster data.. The output has units of watt hours per square meter (WH/m2). The data was processed using the ArcGIS Area Solar Radiation spatial analyst tool, Initial Processing of Base…	1	1	1	0
37	Topography	grade1	Terrain slope	NHD Plus Version 2 (2012)	30 m	NA		The grade1 variables representing terrain slope (degrees) were derived from NHD Plus Version 2 (2012) elevation raster data. Initial Processing of Base Variable Raster 1. The elevation raster (30 m) was projected to USA_Contiguous_Albers_Equal_Area_Conic_USGS_version (WKID: 102039) and clipped to the variable processing boundary (western U.S. buffered by 15 km). Slope (in degrees) was calculated …	1	1	0	0
38	Topography	LED1	Local Elevational Difference (LED)	NHD Plus Version 2 (2012)	30 m	NA		Local Elevational Difference (LED) in meters (LaPlante, unpublished). LED is an index of local variation in elevation about a central location (medium-size neighborhood). Local Elevational Difference (LED) index from Dave LaPlante (unpublished). The LED index at a cell 'X' is equal to the elevation at X, minus the focal minimum of elevation within a 27-cell radius window centered on X. LED was de…	1	1	1	1
39	Topography	TPI1	Topographic Position Index (TPI)	NHD Plus Version 2 (2012)	30 m	NA	Jenness et al. 2013	The TPI1 variables representing Topographic Position Index (TPI) were derived from NHD Plus Version 2 (2012) elevation raster data. Initial Processing of Base Variable Raster 1. The elevation raster (30 m) was projected to USA_Contiguous_Albers_Equal_Area_Conic_USGS_version (WKID: 102039) and clipped to the variable processing boundary (western U.S. buffered by 15 km). The elevation surface was a…	1	1	1	0
40	Topography	TRI1	Terrain Ruggedness Index (TRI)	NHD Plus Version 2 (2012)	30 m	NA	Wilson et al. 2007	Terrain Ruggedness Index (TRI1) in meters (Wilson 2007). TRI1 is an index of local variation in elevation about a central location (small-size neighborhood). Terrain Ruggedness Index (TRI1) as calculated by Wilson (2007). The TRI1 index at a cell 'X' is equal to the mean of the absolute differences between the elevation value of cell X, and the value of the 8 cells surrounding X. TRI1 was derived…	1	1	1	1
41	Topography	TRI2	Topographic Ruggedness Index (TRI)	NHD Plus Version 2 (2012)	30 m	NA	Riley et al. 1999	Topographic Ruggedness Index (TRI2) in meters (Riley 1999). TRI2 is an index of local variation in elevation about a central location (small-size neighborhood). Approximation of the Topographic Ruggedness Index (TRI2) as calculated by Riley (1999). The TRI2 index at a cell 'X' is calculated as the standard deviation of elevation within a 3x3 rectangular window centered on X. TRI2 was derived from…	1	1	0	0
42	Topography	TWI1	Topographic Wetness Index Plus (TWI+)	NHD Plus Version 2 (2012)	30 m	NA	Theobald 2011	Topographic Wetness Index Plus (TWI+) in number of cells. TWI+ is an index of flow accumulation, scaled by aspect and slope. Topographic Wetness Index Plus (TWI+) calculated by Theobald's LCAP TWI+ script. Script was run using hillshade azimuth of 180 (default) and hillshade altitude of 45 (default). TWI1 was derived from GTOPO30 elevation data [1000m]. The USGS elevation raster was first clipped…	1	1	1	1
43	Topography	flat1b	Proportion of flat landforms	NHD Plus Version 2 (2012)	30 m	NA	Theobald 2011	The flat1b variables representing flat landforms were derived from NHD Plus Version 2 (2012) elevation raster data. Initial Processing of Base Variable Raster 1. The Directional Landforms python script (Theobald 2011) was used to classify the landscape into eleven distinct landforms (flat/open; valley/riparian; gently sloping (N, E, S, W); steeply sloping (N, E, S, W); and ridge). The script was …	1	1	1	0
44	Topography	ridge1b	Proportion of ridge landforms	NHD Plus Version 2 (2012)	30 m	NA	Theobald 2011	The ridge1b variables representing ridge landforms were derived from NHD Plus Version 2 (2012) elevation raster data. Initial Processing of Base Variable Raster 1. The Directional Landforms python script (Theobald 2011) was used to classify the landscape into eleven distinct landforms (flat/open; valley/riparian; gently sloping (N, E, S, W); steeply sloping (N, E, S, W); and ridge). The script wa…	1	0	0	0
45	Topography	slope1b	Proportion of gently sloping landforms	NHD Plus Version 2 (2012)	30 m	NA	Theobald 2011	The slope1b variables representing gently sloping landforms were derived from NHD Plus Version 2 (2012) elevation raster data. Initial Processing of Base Variable Raster 1. The Directional Landforms python script (Theobald 2011) was used to classify the landscape into eleven distinct landforms (flat/open; valley/riparian; gently sloping (N, E, S, W); steeply sloping (N, E, S, W); and ridge). The …	1	1	1	0
46	Topography	steep1b	Proportion of steeply sloping landforms	NHD Plus Version 2 (2012)	30 m	NA	Theobald 2011	The steep1b variables representing steeply sloping landforms were derived from NHD Plus Version 2 (2012) elevation raster data. Initial Processing of Base Variable Raster 1. The Directional Landforms python script (Theobald 2011) was used to classify the landscape into eleven distinct landforms (flat/open; valley/riparian; gently sloping (N, E, S, W); steeply sloping (N, E, S, W); and ridge). The…	1	1	1	1
47	Topography	TPI_canyon1	Proportion of canyon/valley landforms	NHD Plus Version 2 (2012)	30 m	NA	Jenness et al. 2013	The TPI_canyon1 variables representing canyon landforms were derived from NHD Plus Version 2 (2012) elevation raster data. Initial Processing of Base Variable Raster 1. The elevation raster (30 m) was projected to USA_Contiguous_Albers_Equal_Area_Conic_USGS_version (WKID: 102039) and clipped to the variable processing boundary (western U.S. buffered by 15 km). The elevation surface was aggregated…	1	0	0	0
48	Topography	TPI_cliff1	Proportion of cliff/ridge landforms	NHD Plus Version 2 (2012)	30 m	NA	Jenness et al. 2013	The TPI_cliff1 variables representing cliff landforms were derived from NHD Plus Version 2 (2012) elevation raster data. Initial Processing of Base Variable Raster 1. The elevation raster (30 m) was projected to USA_Contiguous_Albers_Equal_Area_Conic_USGS_version (WKID: 102039) and clipped to the variable processing boundary (western U.S. buffered by 15 km). The elevation surface was aggregated f…	1	1	1	0
49	Vegetation and Landcover	GPP	Gross Primary Production (GPP)	MODIS Gross Primary Production (2016)	1 km, 8 day	2003-2016		Long-term annual- and seasonal- means, standard deviations, and maximums of Gross Primary Productivity (GPP), in Kilograms-Carbon/Meter^2. Reprocessed by Zach Wallace in Winter 2020 for the GECC movement models using scripts and raw data rasters from Todd Lickfett and modified by ZW (20170604_GPP1_summarize_by_season_ZW.R). Long-term annual and seasonal summary statistics were calculated from Aqu…	1	1	1	0
50	Vegetation and Landcover	NDVI	Normalized Difference Vegetation Index (NDVI)	MODIS Vegetation Indices (2016)	1 km, 16 day	2003-2016		Long-term annual- and seasonal- means, standard deviations, and maximums of Normalized Difference Vegetation Index (NDVI). Reprocessed by Zach Wallace in Winter 2020 for the GECC movement models using scripts and raw data rasters from Todd Lickfett and modified by ZW (20170602_NDVI1_summarize_by_season_ZW.R). Long-term annual and seasonal summary statistics were calculated from Aqua MODIS Vegatat…	1	1	1	1
51	Wind and Uplift	DSWRF1	Downward Short-Wave Radiation Flux (DSWRF)	NARR Downward Short-Wave Radiation Flux (2016)	32 km, 3-hour average	1992-2016		Long-term annual- and seasonal- averages of the daytime mean, standard deviation, and maximum of downward shortwave radiation flux at ground/water surface level. Long-term annual and seasonal means of downward shortwave radiation flux at ground/water surface level were calculated from NCEP NARR weather data. Data for the NARR downward shortwave radiation flux variable (DSWRF) were downloaded as r…	1	1	1	0
52	Wind and Uplift	DTE1	Thermal energy gradient index	NARR Geopotential Height (2016); NARR Temperature (2016)	32 km, 3-hour; 32 km, 3-hour	1992-2016; 1992-2016	Duerr et al. 2014	Long-term annual- and seasonal- averages of the daytime mean, standard deviation, and maximum thermal energy gradients between the following atmospheric levels: 1000 and 925mbar; 925 and 850mbar; 850 and 700mbar (mean of three gradients). Index of thermal energy gradient from Duerr et al. 2014, using temperatures measured across four atmospheric levels; index is average of the three individual gr…	1	1	1	0
53	Wind and Uplift	HPBL1	Height of Planetary Boundary Layer (HPBL)	NARR Planetary Boundary Layer Height (2016)	32 km, 3-hour	1992-2016		Long-term annual- and seasonal- averages of the daytime mean, standard deviation, and maximum height of the planetary boundary layer, relative to ground/water surface level. Long-term annual and seasonal means of the planetary boundary layer height relative to ground/water surface level were calculated from NCEP NARR weather data. Data for the NARR planetary boundary layer height (HPBL) were down…	1	1	1	1
54	Wind and Uplift	LFTX1	Best Lifted Index (4LFTX)	NARR Best Lifted Index (2016)	32 km, 3-hour	1992-2016		Long-term annual- and seasonal- averages of the daytime mean, standard deviation, and maximum of the best lifted index, for the layer between two levels at a specified pressure difference from ground to level (0-180mbar). Long-term annual and seasonal means of the best lifted index for the layer between 0-180mbar were calculated from NCEP NARR weather data. Data for the NARR best lifted index (4L…	1	1	0	0
55	Wind and Uplift	oro	Orographic uplift index	NARR U-Component of Wind (2016); NARR V-Component of Wind (2016); USGS GTOPO30 (1996)	32 km, 3-hour; 32 km, 3-hour; 1 km	1992-2016; 1992-2016; NA	Bohrer et al. 2012; Dennhardt et al. 2015	Long-term annual- and seasonal- averages of the daytime mean orographic uplift index for wind at 30m above surface. Positive index values represents orographic lift resulting from deflection of horizontal surface winds by sloping terrain, while negative values negative values occur on the leeward side of such terrain. Index of orographic uplift from Bohrer et al. 2012. Index (w) was calculated as…	1	1	1	1
56	Wind and Uplift	TKE1	Turbulent Kinetic Energy (TKE)	NARR Turbulent Kinetic Energy (2016)	32 km, 3-hour	1992-2016		Long-term annual- and seasonal- averages of the daytime mean, standard deviation, and maximum of turbulent kinetic energy at hybrid level 1. Long-term annual and seasonal means of turbulent kinetic energy for hybrid level 1 were calculated from NCEP NARR weather data. Data for the NARR turbulent kinetic energy (TKE) were downloaded as regrouped 3-hourly NetCDF files for the time period 1992-2016 …	1	1	1	0
57	Wind and Uplift	TWND1	Total wind speed at 30 m (scalar)	NARR U-Component of Wind (2016); NARR V-Component of Wind (2016)	32 km, 3-hour; 32 km, 3-hour	1992-2016; 1992-2016		Long-term annual- and seasonal- averages of the daytime mean, standard deviation, and maximum total wind speed (combined U- and V-vectors) at 30m above the surface. Long-term annual and seasonal means of total wind speed at 30m were calculated from NCEP NARR weather data. Data for the NARR U and V wind (UGRD, VGRD) variables were downloaded as regrouped 3-hourly NetCDF files for the time period 1…	1	1	0	0
58	Wind and Uplift	TWND2	Total wind speed at 925 mbar (scalar)	NARR U-Component of Wind (2016); NARR V-Component of Wind (2016)	32 km, 3-hour; 32 km, 3-hour	1992-2016; 1992-2016		Long-term annual- and seasonal- averages of the daytime mean, standard deviation, and maximum total wind speed (combined U- and V-vectors) at 925mbar. Long-term annual and seasonal means of total wind speed at 925mbar were calculated from NCEP NARR weather data. Data for the NARR U and V wind (UGRD, VGRD) variables were downloaded as regrouped 3-hourly NetCDF files for the time period 1992-2016 (…	1	1	1	0
59	Wind and Uplift	uplift_therm1	Thermal uplift index	GGM05C Gravity Model (2016); NARR Geopotential Height (2016); NARR Planetary Boundary Layer Height (2016); NARR Sensible Heat Flux (2016); NARR Temperature (2016)	0.2 degrees; 32 km, 3-hour; 32 km, 3-hour; 32 km, 3-hour average; 32 km, 3-hour	NA; 1992-2016; 1992-2016; 1992-2016; 1992-2016	Bohrer et al. 2012; Dennhardt et al. 2015	Long-term annual- and seasonal- averages of the daytime mean, maximum, and minimum thermal uplift index for wind at 30m above surface. Positive values of the index represent thermal lift resulting from heating of the land surface by solar radiation during the day, while negative values occur when the surface is cooling the atmosphere and no thermal uplift is being produced. Index of thermal uplif…	1	1	1	1
60	Wind and Uplift	UWND1A	U-Component of Wind at 30 m (UGRD; scalar)	NARR U-Component of Wind (2016)	32 km, 3-hour	1992-2016		Long-term annual- and seasonal- averages of the daytime mean, standard deviation, and maximum speed of the U-vector (east or west) of wind 30m above the surface. Long-term annual and seasonal means of u-vector wind at 30m were calculated from NCEP NARR weather data. Data for the NARR U wind (UGRD) were downloaded as regrouped 3-hourly NetCDF files for the time period 1992-2016 (32km horizontal re…	1	1	0	0
61	Wind and Uplift	UWND1B	U-Component of Wind at 30 m (UGRD; vector)	NARR U-Component of Wind (2016)	32 km, 3-hour	1992-2016		Long-term annual- and seasonal- averages of the daytime mean, standard deviation, minimum, and maximum speed of the U-vector (east or west) of wind 30m above the surface. A positive U-vector represents wind blowing from west to east, and a negative U-vector represent wind blowing from east to west; the daily maximum corresponds to the max wind west to east, and the daily minimum corresponds to ma…	1	1	1	0
62	Wind and Uplift	UWND2A	U-Component of Wind at 925 mbar (UGRD; scalar)	NARR U-Component of Wind (2016)	32 km, 3-hour	1992-2016		Long-term annual- and seasonal- averages of the daytime mean, standard deviation, and maximum speed of the U-vector (east or west) of wind at 925mbar. Long-term annual and seasonal means of u-vector wind at 925mbar were calculated from NCEP NARR weather data. Data for the NARR U wind (UGRD) were downloaded as regrouped 3-hourly NetCDF files for the time period 1992-2016 (32km horizontal resolutio…	1	1	0	0
63	Wind and Uplift	UWND2B	U-Component of Wind at 925 mbar (UGRD; vector)	NARR U-Component of Wind (2016)	32 km, 3-hour	1992-2016		Long-term annual- and seasonal- averages of the daytime mean, standard deviation, minimum, and maximum speed of the U-vector (east or west) of wind at 925mbar. A positive U-vector represents wind blowing from west to east, and a negative U-vector represent wind blowing from east to west; the daily maximum corresponds to the max wind west to east, and the daily minimum corresponds to max wind east…	1	1	0	0
64	Wind and Uplift	VWND1A	V-Component of Wind at 30 m (VGRD; scalar)	NARR V-Component of Wind (2016)	32 km, 3-hour	1992-2016		Long-term annual- and seasonal- averages of the daytime mean, standard deviation, and maximum speed of the V-vector (north or south) of wind 30m above the surface. Long-term annual and seasonal means of v-vector wind at 30m were calculated from NCEP NARR weather data. Data for the NARR V wind (VGRD) were downloaded as regrouped 3-hourly NetCDF files for the time period 1992-2016 (32km horizontal …	1	1	1	0
65	Wind and Uplift	VWND1B	V-Component of Wind at 30 m (VGRD; vector)	NARR V-Component of Wind (2016)	32 km, 3-hour	1992-2016		Long-term annual- and seasonal- averages of the daytime mean, standard deviation, minimum, and maximum speed of the V-vector (north or south) of wind 30m above the surface. A positive V-vector represents wind blowing from south to north, and a negative V-vector represent wind blowing from north to south; the daily maximum corresponds to the max wind south to north, and the daily minimum correspon…	1	1	0	0
66	Wind and Uplift	VWND2A	V-Component of Wind at 925 mbar (VGRD; scalar)	NARR V-Component of Wind (2016)	32 km, 3-hour	1992-2016		Long-term annual- and seasonal- averages of the daytime mean, standard deviation, and maximum speed of the V-vector (north or south) of wind at 925mbar. Long-term annual and seasonal means of v-vector wind at 925mbar were calculated from NCEP NARR weather data. Data for the NARR V wind (VGRD) were downloaded as regrouped 3-hourly NetCDF files for the time period 1992-2016 (32km horizontal resolut…	1	1	1	0
67	Wind and Uplift	VWND2B	V-Component of Wind at 925 mbar (VGRD; vector)	NARR V-Component of Wind (2016)	32 km, 3-hour	1992-2016		Long-term annual- and seasonal- averages of the daytime mean, standard deviation, minimum, and maximum speed of the V-vector (north or south) of wind at 925mbar. A positive V-vector represents wind blowing from south to north, and a negative V-vector represent wind blowing from north to south; the daily maximum corresponds to the max wind south to north, and the daily minimum corresponds to max w…	1	1	1	0

## Sheet: Source_References
Source_Title_Abbrev	Source_Title	Author	Publisher	Publication_Place	Publication_Date	Data_Type	Currentness	Begin_Date	End_Date	Source_URL	Source_Reference	Source_Publication
Black-tailed Prairie Dog Towns (2015)	Black-tailed Prairie Dog Towns	Lyman McDonald; Jason Mitchell; Shay Howlin; Carissa Goodman; Western EcoSystems Technology, Inc.	Lyman McDonald; Jason Mitchell; Shay Howlin; Carissa Goodman; Western EcoSystems Technology, Inc.	Laramie, WY	20151230	Vector Digital Data Set	Publication Date	20151230	20151230		McDonald L, Mitchell J, Howlin S, Goodman C. 2015. Black-tailed Prairie Dog Towns [vector digital data set]. Pilot Study. Laramie, WY: Western EcoSystems Technology, Inc. Prepared for Western Association of Fish and Wildlife Agencies.	McDonald L, Mitchell J, Howlin S, Goodman C. 2015. Range-wide Monitoring of Black-Tailed Prairie Dogs in the United States: Pilot Study. Laramie, WY: Western EcoSystems Technology, Inc. Prepared for Western Association of Fish and Wildlife Agencies.
GAP 2001 Land Cover (2010)	GAP National Land Cover Gap Analysis Project (Version 2.2.1)	U.S. Geological Survey, National Gap Analysis Program	U.S. Geological Survey, National Gap Analysis Program	Moscow, ID	20100200	Raster Digital Data Set	Ground Condition	19990000	20010000	https://gapanalysis.usgs.gov/gaplandcover/data/download/	National Land Cover Gap Analysis Project [raster digital data set]. 2010. Version 2.2.1. Moscow, ID: U.S. Geological Survey, National Gap Analysis Program. https://gapanalysis.usgs.gov/gaplandcover/data/download/.
Global Gravity Field Model Plus (2013)	Global Gravity Field Model Plus (Version 1.0)	Christian Hirt; Curtin University Perth, Western Australian Centre for Geodesy	Christian Hirt; Curtin University Perth, Western Australian Centre for Geodesy	Perth, Australia	20130530	Raster Digital Data Set	Publication Date	20130530	20130530	http://geodesy.curtin.edu.au/research/resolution/	Hirt C. 2013. Global Gravity Field Model Plus [raster digital data set]. Version 1.0. Perth, Australia: Curtin University Perth, Western Australian Centre for Geodesy. http://geodesy.curtin.edu.au/research/resolution/. doi: 10.1002/grl.50838.	Hirt C, Claessens SJ, Fecher T, Kuhn M, Pail R, Rexer M. 2013. New ultrahigh-resolution picture of Earth's gravity field. Geophysical Research Letters. 40(16): 4279-4293. doi: 10.1002/grl.50838.
LANDFIRE 2012 Existing Vegetation Cover (2015)	LANDFIRE 2012 (LF 1.3.0) Existing Vegetation Cover (EVC)	U.S. Geological Survey, Earth Resources Observation and Science (EROS) Center, Wildland Fire Science	U.S. Geological Survey, Earth Resources Observation and Science (EROS) Center, Wildland Fire Science	Sioux Falls, SD	20150000	Raster Digital Data Set	Ground Condition	19990000	20120000	https://www.landfire.gov/vegetation.php	LANDFIRE Existing Vegetation Cover [raster digital data set]. 2015. Version 2012 (LF 1.3.0). Sioux Falls, SD: U.S. Geological Survey, Earth Resources Observation and Science Center, Wildland Fire Science. https://www.landfire.gov/vegetation.php.
LANDFIRE 2012 Existing Vegetation Type (2015)	LANDFIRE 2012 (LF 1.3.0) Existing Vegetation Type (EVT)	U.S. Geological Survey, Earth Resources Observation and Science (EROS) Center, Wildland Fire Science	U.S. Geological Survey, Earth Resources Observation and Science (EROS) Center, Wildland Fire Science	Sioux Falls, SD	20150000	Raster Digital Data Set	Ground Condition	19990000	20120000	https://www.landfire.gov/vegetation.php	LANDFIRE Existing Vegetation Type [raster digital data set]. 2015. Version 2012 (LF 1.3.0). Sioux Falls, SD: U.S. Geological Survey, Earth Resources Observation and Science Center, Wildland Fire Science. https://www.landfire.gov/vegetation.php.
MODIS Gross Primary Production (2013)	MODIS/Terra Gross Primary Production (GPP) 8-Day L4 Global 1 km (MOD17A2) (Version 5)	NASA EOSDIS Land Processes DAAC, U.S. Geological Survey Earth Resources Observation and Science (EROS) Center	NASA EOSDIS Land Processes DAAC, U.S. Geological Survey Earth Resources Observation and Science (EROS) Center	Sioux Falls, SD	20130000	Raster Digital Data Set	Ground Condition	20000515	20130615	https://lpdaac.usgs.gov/dataset_discovery/modis/modis_products_table/mod17a2	MODIS/Terra Gross Primary Production (GPP) 8-Day L4 Global 1 km (MOD17A2) [raster digital data set]. 2013. Version 5. Sioux Falls, SD: NASA EOSDIS Land Processes DAAC, U.S. Geological Survey Earth Resources Observation and Science Center. https://lpdaac.usgs.gov/dataset_discovery/modis/modis_products_table/mod17a2.
MODIS Vegetation Indices (2013)	MODIS/Aqua Vegetation Indices 16-Day L3 Global 250 m (MYD13Q1) (Version 5)	NASA EOSDIS Land Processes DAAC, U.S. Geological Survey Earth Resources Observation and Science (EROS) Center	NASA EOSDIS Land Processes DAAC, U.S. Geological Survey Earth Resources Observation and Science (EROS) Center	Sioux Falls, SD	20130000	Raster Digital Data Set	Ground Condition	20030517	20130617	https://lpdaac.usgs.gov/dataset_discovery/modis/modis_products_table/myd13q1	MODIS/Aqua Vegetation Indices 16-Day L3 Global 250 m (MYD13Q1) [raster digital data set]. 2013. Version 5. Sioux Falls, SD: NASA EOSDIS Land Processes DAAC, U.S. Geological Survey Earth Resources Observation and Science Center. https://lpdaac.usgs.gov/dataset_discovery/modis/modis_products_table/myd13q1.
NARR Planetary Boundary Layer Height (2006)	NARR Planetary Boundary Layer Height (HPBL), Longterm Monthly Mean (1979-2000)	U.S. Department of Commerce, National Oceanic & Atmospheric Administration (NOAA), National Center for Atmospheric Prediction (NCEP)	U.S. Department of Commerce, National Oceanic & Atmospheric Administration (NOAA), Earth System Research Laboratory (ESRL), Physical Sciences Division	Boulder, CO	20060300	Raster Digital Data Set	Ground Condition	19790301	20000531	http://www.esrl.noaa.gov/psd/data/gridded/data.narr.monolevel.html	Planetary Boundary Layer Height (HPBL), Longterm Monthly Mean (1979-2000) [raster digital data set]. 2006. Boulder, CO: U.S. Department of Commerce, National Oceanic & Atmospheric Administration, Earth System Research Laboratory, Physical Sciences Division. http://www.esrl.noaa.gov/psd/data/gridded/data.narr.monolevel.html.	Mesinger F, DiMego G, Kalnay E, Mitchell K, Shafran PC, Ebisuzaki W, Jovic D, Woollen J, Rogers E, Berbery EH, Ek MB, Fan Y, Grumbine R, Higgins W, Li H, Lin Y, Manikin G, Parrish D, Shi W. 2006. North American Regional Reanalysis. Bulletin of the American Meteorological Society. 87(3): 343-360. doi: 10.1175/BAMS-87-3-343.
NARR Potential Temperature (2006)	NARR Potential Temperature (POTTMP), Longterm Monthly Mean (1979-2000)	U.S. Department of Commerce, National Oceanic & Atmospheric Administration (NOAA), National Center for Atmospheric Prediction (NCEP)	U.S. Department of Commerce, National Oceanic & Atmospheric Administration (NOAA), Earth System Research Laboratory (ESRL), Physical Sciences Division	Boulder, CO	20060300	Raster Digital Data Set	Ground Condition	19790301	20000531	http://www.esrl.noaa.gov/psd/data/gridded/data.narr.monolevel.html	Potential Temperature (POTTMP), Longterm Monthly Mean (1979-2000) [raster digital data set]. 2006. Boulder, CO: U.S. Department of Commerce, National Oceanic & Atmospheric Administration, Earth System Research Laboratory, Physical Sciences Division. http://www.esrl.noaa.gov/psd/data/gridded/data.narr.monolevel.html.	Mesinger F, DiMego G, Kalnay E, Mitchell K, Shafran PC, Ebisuzaki W, Jovic D, Woollen J, Rogers E, Berbery EH, Ek MB, Fan Y, Grumbine R, Higgins W, Li H, Lin Y, Manikin G, Parrish D, Shi W. 2006. North American Regional Reanalysis. Bulletin of the American Meteorological Society. 87(3): 343-360. doi: 10.1175/BAMS-87-3-343.
NARR Sensible Heat Flux (2006)	NARR Sensible Heat Flux (SHTFL), Longterm Monthly Mean (1979-2000)	U.S. Department of Commerce, National Oceanic & Atmospheric Administration (NOAA), National Center for Atmospheric Prediction (NCEP)	U.S. Department of Commerce, National Oceanic & Atmospheric Administration (NOAA), Earth System Research Laboratory (ESRL), Physical Sciences Division	Boulder, CO	20060300	Raster Digital Data Set	Ground Condition	19790301	20000531	http://www.esrl.noaa.gov/psd/data/gridded/data.narr.monolevel.html	Sensible Heat Flux (SHTFL), Longterm Monthly Mean (1979-2000) [raster digital data set]. 2006. Boulder, CO: U.S. Department of Commerce, National Oceanic & Atmospheric Administration, Earth System Research Laboratory, Physical Sciences Division. http://www.esrl.noaa.gov/psd/data/gridded/data.narr.monolevel.html.	Mesinger F, DiMego G, Kalnay E, Mitchell K, Shafran PC, Ebisuzaki W, Jovic D, Woollen J, Rogers E, Berbery EH, Ek MB, Fan Y, Grumbine R, Higgins W, Li H, Lin Y, Manikin G, Parrish D, Shi W. 2006. North American Regional Reanalysis. Bulletin of the American Meteorological Society. 87(3): 343-360. doi: 10.1175/BAMS-87-3-343.
NARR U-Wind at 10 m (2006)	NARR U-Wind (UWND) at 10 m, Longterm Monthly Mean (1979-2000)	U.S. Department of Commerce, National Oceanic & Atmospheric Administration (NOAA), National Center for Atmospheric Prediction (NCEP)	U.S. Department of Commerce, National Oceanic & Atmospheric Administration (NOAA), Earth System Research Laboratory (ESRL), Physical Sciences Division	Boulder, CO	20060300	Raster Digital Data Set	Ground Condition	19790301	20000531	http://www.esrl.noaa.gov/psd/data/gridded/data.narr.monolevel.html	U-Wind (UWND) at 10 m, Longterm Monthly Mean (1979-2000) [raster digital data set]. 2006. Boulder, CO: U.S. Department of Commerce, National Oceanic & Atmospheric Administration, Earth System Research Laboratory, Physical Sciences Division. http://www.esrl.noaa.gov/psd/data/gridded/data.narr.monolevel.html.	Mesinger F, DiMego G, Kalnay E, Mitchell K, Shafran PC, Ebisuzaki W, Jovic D, Woollen J, Rogers E, Berbery EH, Ek MB, Fan Y, Grumbine R, Higgins W, Li H, Lin Y, Manikin G, Parrish D, Shi W. 2006. North American Regional Reanalysis. Bulletin of the American Meteorological Society. 87(3): 343-360. doi: 10.1175/BAMS-87-3-343.
NARR V-Wind at 10 m (2006)	NARR V-Wind (VWND) at 10 m, Longterm Monthly Mean (1979-2000)	U.S. Department of Commerce, National Oceanic & Atmospheric Administration (NOAA), National Center for Atmospheric Prediction (NCEP)	U.S. Department of Commerce, National Oceanic & Atmospheric Administration (NOAA), Earth System Research Laboratory (ESRL), Physical Sciences Division	Boulder, CO	20060300	Raster Digital Data Set	Ground Condition	19790301	20000531	http://www.esrl.noaa.gov/psd/data/gridded/data.narr.monolevel.html	V-Wind (UWND) at 10 m, Longterm Monthly Mean (1979-2000) [raster digital data set]. 2006. Boulder, CO: U.S. Department of Commerce, National Oceanic & Atmospheric Administration, Earth System Research Laboratory, Physical Sciences Division. http://www.esrl.noaa.gov/psd/data/gridded/data.narr.monolevel.html.	Mesinger F, DiMego G, Kalnay E, Mitchell K, Shafran PC, Ebisuzaki W, Jovic D, Woollen J, Rogers E, Berbery EH, Ek MB, Fan Y, Grumbine R, Higgins W, Li H, Lin Y, Manikin G, Parrish D, Shi W. 2006. North American Regional Reanalysis. Bulletin of the American Meteorological Society. 87(3): 343-360. doi: 10.1175/BAMS-87-3-343.
NASS Cropland (2016)	NASS CropScape - Cropland Data Layer (CDL)	U.S. Department of Agriculture, National Agricultural Statistics Service (NASS)	U.S. Department of Agriculture, National Agricultural Statistics Service (NASS)	Washington, D.C.	20160212	Raster Digital Data Set	Ground Condition	20080101	20151231	https://nassgeodata.gmu.edu/CropScape/	CropScape - Cropland Data Layer [raster digital data set]. 2016. Washington, D.C.: U.S. Department of Agriculture, National Agricultural Statistics Service. https://nassgeodata.gmu.edu/CropScape/.
NHD Plus Version 2 (2012)	National Hydrography Dataset Plus (Edition 2.10)	U.S. Environmental Protection Agency	U.S. Environmental Protection Agency	Washington, D.C.	20120000	Vector Digital Data Set; Raster Digital Data Set	Publication Date	20120000	20120000	http://www.horizon-systems.com/NHDPlus/index.php	National Hydrography Dataset Plus [raster and vector digital data set]. 2012. Edition 2.10. Washington, D.C.: U.S. Environmental Protection Agency. http://www.horizon-systems.com/NHDPlus/index.php.
NLCD 2011 Land Cover (2014)	NLCD 2011 Land Cover (2011 Edition, Amended 2014)	U.S. Geological Survey	U.S. Geological Survey	Sioux Falls, SD	20141010	Raster Digital Data Set	Ground Condition	20040409	20111111	http://www.mrlc.gov	NLCD 2011 Land Cover [raster digital data set]. 2014. Edition 2011 (Amended 2014). Sioux Falls, SD: U.S. Geological Survey. http://www.mrlc.gov.	Homer CG, Dewitz JA, Yang L, Jin S, Danielson P, Xian G, Coulston J, Herold ND, Wickham JD, Megown K. 2015. Completion of the 2011 National Land Cover Database for the conterminous United States - Representing a decade of land cover change informtion. Photogrammetric Engineering and Remote Sensing. 81(5): 345-354.
NREL Global Horizontal Irradiance (2012)	NREL Global Horizontal Irradiance (GHI) for Lower 48 and Hawaii, 10 km Resolution (1998-2009)	U.S. Department of Energy, National Renewable Energy Lab (NREL)	U.S. Department of Energy, National Renewable Energy Lab (NREL)	Golden, CO	20120912	Vector Digital Data Set	Ground Condition	19980101	20091231	http://www.nrel.gov/gis/data_solar.html	Global Horizontal Irradiance (GHI) for Lower 48 and Hawaii, 10 km Resolution [vector digital data set]. 2012. Golden, CO: U.S. Department of Energy, National Renewable Energy Lab. http://www.nrel.gov/gis/data_solar.html.	Perez R, Ineichen P, Moore K, Kmiecik M, Chain C, George R, Vignola F. 2002. A New Operational Model for Satellite-Derived Irradiances: Description and Validation. Solar Energy. 73(5): 307-317. doi: 10.1016/S0038-092X(02)00122-6.
NREL Wind Resource at 50 m (2005)	NREL Annual Average Wind Resource at 50 m Height Above Ground/Surface	U.S. Department of Energy, National Renewable Energy Lab (NREL); AWS True Wind	U.S. Department of Energy, National Renewable Energy Lab (NREL)	Golden, CO	20050000	Vector Digital Data Set	Publication Date	20050000	20050000	https://www.nrel.gov/gis/data-wind.html	Annual Average Wind Resource at 50 m Height Above Ground/Surface [vector digital data set]. 2005. Golden, CO: U.S. Department of Energy, National Renewable Energy Lab. https://www.nrel.gov/gis/data-wind.html.
PRISM Max Monthly Temperature (2012)	PRISM 30-Yr Normal Maximum Monthly Temperature (1981-2010)	PRISM Climate Group at Oregon State University	PRISM Climate Group at Oregon State University	Corvallis, OR	20120710	Raster Digital Data Set	Ground Condition	19810101	20101231	http://prism.oregonstate.edu/normals/	30-yr Normal Maximum Temperature [raster digital data set]. 2012. Corvallis, OR: Oregon State University, PRISM Climate Group. http://prism.oregonstate.edu.
RMRS Degree-Days > 5 Degrees C (2010)	RMRS Degree-Days > 5 Degrees C (Based on Mean Monthly Temperature) Across All North America	Nicholas Crookston; Gerald Rehfeldt	U.S. Forest Service Rocky Mountain Research Station (RMRS), Moscow Forestry Sciences Laboratory	Moscow, ID	20100517	Raster Digital Data Set	Ground Condition	19610000	19900000	http://forest.moscowfsl.wsu.edu/climate/current/	Crookston N, Rehfeldt G. 2010. Degree-Days > 5 Degrees C (Based on Mean Monthly Temperature) Across All North America [raster digital data set]. Moscow, ID: U.S. Forest Service Rocky Mountain Research Station, Moscow Forestry Sciences Laboratory. http://forest.moscowfsl.wsu.edu/climate/current/.	Rehfeldt GE. 2006. A spline model of climate for the Western United States. Fort Collins, CO: U.S. Department of Agriculture, U.S. Forest Service, Rocky Mountain Research Station. General Technical Report RMRS-GTR-165. doi: 10.2737/RMRS-GTR-165.
RMRS Mean Annual Precipitation (2010)	RMRS Mean Annual Precipitation Across All North America	Nicholas Crookston; Gerald Rehfeldt	U.S. Forest Service Rocky Mountain Research Station (RMRS), Moscow Forestry Sciences Laboratory	Moscow, ID	20100517	Raster Digital Data Set	Ground Condition	19610000	19900000	http://forest.moscowfsl.wsu.edu/climate/current/	Crookston N, Rehfeldt G. 2010. Mean Annual Precipitation Across All North America [raster digital data set]. Moscow, ID: U.S. Forest Service Rocky Mountain Research Station, Moscow Forestry Sciences Laboratory. http://forest.moscowfsl.wsu.edu/climate/current/.	Rehfeldt GE. 2006. A spline model of climate for the Western United States. Fort Collins, CO: U.S. Department of Agriculture, U.S. Forest Service, Rocky Mountain Research Station. General Technical Report RMRS-GTR-165. doi: 10.2737/RMRS-GTR-165.

## Sheet: Method_References
Method_Reference_Name	Method_Reference
Bohrer et al. 2012	Bohrer G, Brandes D, Mandel JT, Bildstein KL, Miller TA, Lanzone M, Katzner T, Maisonneuve C, Tremblay JA. 2012. Estimating updraft velocity components over large spatial scales: contrasting migration strategies of golden eagles and turkey vultures. Ecology Letters. 15(2): 96-103. doi: 10.1111/j.1461-0248.2011.01713.x.
Dennhardt et al. 2015	Dennhardt AJ, Duerr AE, Brandes D, Katzner TE. 2015. Modeling autumn migration of a rare soaring raptor identifies new movement corridors in central Appalachia. Ecological Modelling. 303: 19-29. doi: 10.1016/j.ecolmodel.2015.02.010.
Jenness et al. 2013	Jenness J, Brost B, Beier P. 2013. Land Facet Corridor Designer: Extension for ArcGIS. Flagstaff, AZ: Jenness Enterprises. http://www.jennessent.com/arcgis/land_facets.htm.
Riley et al. 1999	Riley SJ, DeGloria SD, Elliot R. 1999. A Terrain Ruggedness Index That Quantifies Topographic Heterogeneity. Intermountain Journal of Sciences. 5(1-4): 23-27.
Theobald 2011	Theobald D. 2011. Landscape Connectivity & Pattern Tools: Toolbox for ArcGIS. Fort Collins, CO: Colorado State University.
Wilson et al. 2007	Wilson MFJ, O'Connell B, Brown C, Guinan JC, Grehan AJ. 2007. Multiscale Terrain Analysis of Multibeam Bathymetry Data for Habitat Mapping on the Continental Slope. Marine Geodesy. 30: 3-35. doi: 10.1080/01490410701295962.

## Sheet: GAP
Class_Use	Raster_Value	Ecological_System_Code	Ecological_System	NVC_and_Ecological_System_Code	Ecological_System_Description	NVC_Class_Code	NVC_Class	NVC_Subclass_Code	NVC_Subclass	NVC_Formation_Code	NVC_Formation	NVC_Division_Code	NVC_Division	NVCS_Macrogroup_Code	NVC_Macrogroup	cttnwood1	desertcool1
NO	1	9238	South Florida Bayhead Swamp	01.A.3.D002M001E001	This system consists of predominately broad-leaved hardwoods emergent amidst marshes of the south Florida Everglades region. These areas are often called tree islands as they occur on slightly elevated sites above the low-relief marshes and have been considered "perhaps the most striking botanical feature in the Everglades" (Loveless 1959). Individual islands often have a characteristic shape dep…	01	Forest & Woodland	01.A	Tropical Moist Forest	01.A.03	Tropical Flooded & Swamp Forest	D002	Neotropical Flooded & Swamp Forest	M001	Caribbean & Central American Flooded & Swamp Forest	0	0
NO	2	9702	South Florida Cypress Dome	01.A.3.D002M001E002	This system is found primarily in the Everglades and Big Cypress regions. This system consists of small forested wetlands in poorly drained depressions which are underlain by an impervious layer that impedes drainage and traps precipitation. They receive their common name from the unique dome-shaped appearance in which trees in the center are higher than those around the sides (Monk and Brown 196…	01	Forest & Woodland	01.A	Tropical Moist Forest	01.A.03	Tropical Flooded & Swamp Forest	D002	Neotropical Flooded & Swamp Forest	M001	Caribbean & Central American Flooded & Swamp Forest	0	0
NO	3	9305	South Florida Dwarf Cypress Savanna	01.A.3.D002M001E003	The scrub or dwarf cypress system covers extensive areas of south Florida, especially in the Big Cypress Swamp region of southwest Florida. These stunted stands of pond-cypress grow on shallow sands or marl soils above limestone bedrock. Individual trees are usually quite small and widely scattered, with canopy coverage ranging from 30-45% (Flohrschutz 1978). The understory shares much overlap wi…	01	Forest & Woodland	01.A	Tropical Moist Forest	01.A.03	Tropical Flooded & Swamp Forest	D002	Neotropical Flooded & Swamp Forest	M001	Caribbean & Central American Flooded & Swamp Forest	0	0
NO	4	9236	South Florida Mangrove Swamp	01.A.4.D004M005E004	This swamp system occurs along intertidal and supratidal shorelines in southern Florida. The primary species comprising this system are red mangrove, black mangrove, white mangrove, and buttonwood, each with essentially tropical affinities and poor survival in cold temperatures. This system attains best development in low wave-energy, depositional environments. Examples occur on soils generally s…	01	Forest & Woodland	01.A	Tropical Moist Forest	01.A.04	Mangrove	D004	Atlantic & Caribbean & East Pacific Mangrove	M005	Western Atlantic & Caribbean Mangrove	0	0
NO	5	4132	South Florida Hardwood Hammock	01.B.1.D099M134E005	This rockland tropical hammock system, as currently defined, occurs only in extreme southern Florida. It consists of upland hardwood forest on elevated ridges of limestone in three discrete major regions; the Keys, southeastern Big Cypress, and the Miami Rock Ridge. Tropical hardwood species are diagnostic of the system, although few are common or dominant in all regions where these hammocks occu…	01	Forest & Woodland	01.B	Tropical Dry Forest	01.B.01	Tropical (Semi-) Deciduous Forest	D099	Caribbean Dry Forest	M134	Florida Hardwood Hammock Forest	0	0
NO	6	4135	Southeast Florida Coastal Strand and Maritime Hammock	01.B.1.D099M134E006	This ecological system occurs as a narrow band of hardwood forest and shrublands along the Atlantic coast of southeastern Florida (approximately Volusia County southward). It is found on stabilized, old, coastal dunes, often with substantial shell components. The vegetation is characterized by hardwood species with tropical affinities. As such, the northern extent of this type is limited by perio…	01	Forest & Woodland	01.B	Tropical Dry Forest	01.B.01	Tropical (Semi-) Deciduous Forest	D099	Caribbean Dry Forest	M134	Florida Hardwood Hammock Forest	0	0
NO	7	4134	Southwest Florida Coastal Strand and Maritime Hammock	01.B.1.D099M134E007	This ecological system occurs as a narrow band of hardwood forest lying just inland of the coastal dune system in southwestern Florida. It is found on stabilized, old, coastal dunes, often with substantial shell components. The vegetation is characterized by hardwood species with tropical affinities. As such, the northern extent of this type is limited by periodic freezes and cold tolerance of tr…	01	Forest & Woodland	01.B	Tropical Dry Forest	01.B.01	Tropical (Semi-) Deciduous Forest	D099	Caribbean Dry Forest	M134	Florida Hardwood Hammock Forest	0	0
NO	8	4145	South Florida Pine Rockland	01.B.1.D099M296E008	This system includes pinelands of extreme south Florida growing on limestone. The uniqueness of the flora associated with this type has long been recognized, including the number of endemic and West Indian species. It has been estimated that nearly one-third of the taxa found in this system are restricted to it, including half of south Florida's endemic plants (Stout and Marion 1993). Unlike pine…	01	Forest & Woodland	01.B	Tropical Dry Forest	01.B.01	Tropical (Semi-) Deciduous Forest	D099	Caribbean Dry Forest	M296	Caribbean Pine-Oak Dry Forest	0	0
NO	9	4505	Atlantic Coastal Plain Fall-line Sandhills Longleaf Pine Woodland - Open Understory	01.C.1.D006M007E009	This system occurs in the Fall-Line Sandhills region of from central North Carolina extending into central Georgia. It is the predominant system in its range, covering most of the natural landscape of the region. It occurs on upland sites ranging from gently rolling, broad ridgetops to steeper side slopes, as well as locally in mesic swales and terraces. Most soils are well- to excessively draine…	01	Forest & Woodland	01.C	Temperate Forest	01.C.01	Warm Temperate Forest	D006	Southeastern North American Warm Temperate Forest	M007	Longleaf Pine & Sand Pine Woodland	0	0
NO	10	4506	Atlantic Coastal Plain Fall-line Sandhills Longleaf Pine Woodland - Scrub/Shrub Understory	01.C.1.D006M007E010	This system occurs in the Fall-Line Sandhills region of from central North Carolina extending into central Georgia. It is the predominant system in its range, covering most of the natural landscape of the region. It occurs on upland sites ranging from gently rolling, broad ridgetops to steeper side slopes, as well as locally in mesic swales and terraces. Most soils are well- to excessively draine…	01	Forest & Woodland	01.C	Temperate Forest	01.C.01	Warm Temperate Forest	D006	Southeastern North American Warm Temperate Forest	M007	Longleaf Pine & Sand Pine Woodland	0	0
NO	11	4536	Atlantic Coastal Plain Upland Longleaf Pine Woodland	01.C.1.D006M007E011	This system of upland longleaf pine -dominated vegetation ranges from southern Virginia (beginning approximately at the James River) to northeastern Florida, and was perhaps the most extensive system in that area of the outer coastal plain. It is characterized by longleaf pine in an upland setting with natural exposure to frequent fire. A few occurrences just north of the range of longleaf pine a…	01	Forest & Woodland	01.C	Temperate Forest	01.C.01	Warm Temperate Forest	D006	Southeastern North American Warm Temperate Forest	M007	Longleaf Pine & Sand Pine Woodland	0	0
NO	12	5602	Atlantic Coastal Plain Xeric River Dune	01.C.1.D006M007E012	This system encompasses a range of vegetation present on inland sand dunes of the Coastal Plain of Georgia. These dunes are associated with certain rivers such as the Ohoopee and Canoochee (Wharton 1978) and are apparently eolian in origin, formed of riverine alluvial sands. The sandy soils are deep, coarse, and xeric in nature. The vegetation consists of an assemblage of xeric communities that a…	01	Forest & Woodland	01.C	Temperate Forest	01.C.01	Warm Temperate Forest	D006	Southeastern North American Warm Temperate Forest	M007	Longleaf Pine & Sand Pine Woodland	0	0
NO	13	4508	East Gulf Coastal Plain Interior Upland Longleaf Pine Woodland - Open Understory Modifier	01.C.1.D006M007E013	This system represents longleaf pine forests of rolling, dissected uplands of the East Gulf Coastal Plain. These stands occur inland of the coastal flatlands (sensu Peet and Allard 1993) and potentially occupy a much larger geographic area than this related system, extending landward into the Upper East Gulf Coastal Plain by about 50 miles. The characteristic species is Pinus palustris, although …	01	Forest & Woodland	01.C	Temperate Forest	01.C.01	Warm Temperate Forest	D006	Southeastern North American Warm Temperate Forest	M007	Longleaf Pine & Sand Pine Woodland	0	0
NO	14	4509	East Gulf Coastal Plain Interior Upland Longleaf Pine Woodland - Scrub/Shrub Modifier	01.C.1.D006M007E014	This system represents longleaf pine forests of rolling, dissected uplands of the East Gulf Coastal Plain. These stands occur inland of the coastal flatlands (sensu Peet and Allard 1993) and potentially occupy a much larger geographic area than this related system, extending landward into the Upper East Gulf Coastal Plain by about 50 miles. The characteristic species is Pinus palustris, although …	01	Forest & Woodland	01.C	Temperate Forest	01.C.01	Warm Temperate Forest	D006	Southeastern North American Warm Temperate Forest	M007	Longleaf Pine & Sand Pine Woodland	0	0
NO	15	4503	Florida Longleaf Pine Sandhill - Scrub/Shrub Understory Modifier	01.C.1.D006M007E015	This system represents Pinus palustris stands or "islands" on excessively well-drained, sandy soils of central Florida. In comparison with other Pinus palustris-dominated system types of the southeastern United States, this type is unique in being found within a matrix of sand pine scrub vegetation. It occurs in approximately 9 isolated patches ranging in size from 60-4000 hectares, found primari…	01	Forest & Woodland	01.C	Temperate Forest	01.C.01	Warm Temperate Forest	D006	Southeastern North American Warm Temperate Forest	M007	Longleaf Pine & Sand Pine Woodland	0	0
NO	16	4502	Florida Longleaf Pine Sandhill- Open Understory Modifier	01.C.1.D006M007E016	This system represents Pinus palustris stands or "islands" on excessively well-drained, sandy soils of central Florida. In comparison with other Pinus palustris-dominated system types of the southeastern United States, this type is unique in being found within a matrix of sand pine scrub vegetation. It occurs in approximately 9 isolated patches ranging in size from 60-4000 hectares, found primari…	01	Forest & Woodland	01.C	Temperate Forest	01.C.01	Warm Temperate Forest	D006	Southeastern North American Warm Temperate Forest	M007	Longleaf Pine & Sand Pine Woodland	0	0
NO	17	4321	West Gulf Coastal Plain Upland Longleaf Pine Forest and Woodland	01.C.1.D006M007E017	The common and unifying feature of this system is vegetation naturally dominated by longleaf pine. This was formerly the most extensive system within its natural range in western Louisiana and eastern Texas. In most of the region, longleaf pine is (presently) a distinctive, but rarely dominant, element of existing vegetation (Harcombe et al. 1993). However, this tree historically dominated the ve…	01	Forest & Woodland	01.C	Temperate Forest	01.C.01	Warm Temperate Forest	D006	Southeastern North American Warm Temperate Forest	M007	Longleaf Pine & Sand Pine Woodland	0	0
NO	18	4210	Atlantic Coastal Plain Central Maritime Forest	01.C.1.D006M008E018	This system encompasses most forests and shrublands of Atlantic Coast barrier islands and similar coastal strands, from Virginia Beach to central South Carolina. Areas are influenced by salt spray, extreme disturbance events, and the distinctive climate of the immediate coast. Many examples of this system will include a component of live oak or wax-myrtle. Also included are embedded freshwater de…	01	Forest & Woodland	01.C	Temperate Forest	01.C.01	Warm Temperate Forest	D006	Southeastern North American Warm Temperate Forest	M008	Southern Mixed Deciduous-Evergreen Broadleaf Forest	0	0
NO	19	4212	Atlantic Coastal Plain Southern Maritime Forest	01.C.1.D006M008E019	This system encompasses a range of woody vegetation present on stabilized upland dunes of barrier islands and near-coastal strands, from central South Carolina (approximately Cooper River) southward to approximately Volusia County, Florida. It includes vegetation whose structure and composition are influenced by salt spray, extreme disturbance events, and the distinctive climate of the immediate …	01	Forest & Woodland	01.C	Temperate Forest	01.C.01	Warm Temperate Forest	D006	Southeastern North American Warm Temperate Forest	M008	Southern Mixed Deciduous-Evergreen Broadleaf Forest	0	0
NO	20	4136	Central and South Texas Coastal Fringe Forest and Woodland	01.C.1.D006M008E020	This system includes oak-dominated forests woodlands, shrublands and savannas occurring on deep sands of the Pleistocene-aged Ingleside barrier-strandplain of the central Texas coast and the Holocene-aged eolian sand deposits of the South Texas Sand Sheet. Topography varies from larger dunes to smaller ridges and swales. Vegetation of this physiognomically variable and dynamic system primarily in…	01	Forest & Woodland	01.C	Temperate Forest	01.C.01	Warm Temperate Forest	D006	Southeastern North American Warm Temperate Forest	M008	Southern Mixed Deciduous-Evergreen Broadleaf Forest	0	0
NO	21	4102	East Gulf Coastal Plain Limestone Forest	01.C.1.D006M008E021	This system represents deciduous forests of the East Gulf Coastal Plain where limestone or other calcareous substrate occurs near enough to the surface to influence vegetation composition. Examples are most common in the Black Belt region of Alabama and Mississippi, but are also present in more isolated patches in other portions of the region, including western Alabama, northern Florida, and west…	01	Forest & Woodland	01.C	Temperate Forest	01.C.01	Warm Temperate Forest	D006	Southeastern North American Warm Temperate Forest	M008	Southern Mixed Deciduous-Evergreen Broadleaf Forest	0	0
NO	22	4150	East Gulf Coastal Plain Maritime Forest	01.C.1.D006M008E022	This system encompasses a mosaic of woody vegetation present on barrier islands and near-coastal strands along the northern Gulf of Mexico, from the Florida panhandle to southern Mississippi. Examples may include forests and/or shrublands that are found in somewhat more protected environments than ~East Gulf Coastal Plain Dune and Coastal Grassland (CES203.500)$$. Such areas include relatively st…	01	Forest & Woodland	01.C	Temperate Forest	01.C.01	Warm Temperate Forest	D006	Southeastern North American Warm Temperate Forest	M008	Southern Mixed Deciduous-Evergreen Broadleaf Forest	0	0
NO	23	4129	East Gulf Coastal Plain Southern Loess Bluff Forest	01.C.1.D006M008E023	This system of upland hardwood-dominated forests is defined as including both the steep loess bluffs bordering the eastern edge of the Mississippi River Alluvial Plain, ranging from south-central Mississippi to southeastern Louisiana, as well as hardwood vegetation of the "Loess Plains" immediately to the east of these bluffs and ravines. The vegetation is often richer than surrounding non-loessa…	01	Forest & Woodland	01.C	Temperate Forest	01.C.01	Warm Temperate Forest	D006	Southeastern North American Warm Temperate Forest	M008	Southern Mixed Deciduous-Evergreen Broadleaf Forest	0	0
NO	24	4209	East Gulf Coastal Plain Southern Mesic Slope Forest	01.C.1.D006M008E024	This forested system of the southern East Gulf and Atlantic coastal plains occurs on steep slopes, bluffs, or sheltered ravines where fire is naturally rare, generally within the natural range of spruce pine as mapped by Kossuth and Michael (1990) and southern magnolia as mapped by Outcalt (1990). Stands are mesic, and vegetation typically includes species such as American beech, southern magnoli…	01	Forest & Woodland	01.C	Temperate Forest	01.C.01	Warm Temperate Forest	D006	Southeastern North American Warm Temperate Forest	M008	Southern Mixed Deciduous-Evergreen Broadleaf Forest	0	0
NO	25	4153	Mississippi Delta Maritime Forest	01.C.1.D006M008E025	This system includes forests on barrier islands and spits formed during the deltaic shifts of the Mississippi River. It also includes the woody vegetation of salt domes in the Mississippi River deltaic plain. Since natural deltaic processes have been altered, barrier island are no longer being formed in the Mississippi Delta region and existing barrier islands are undergoing subsidence and beach …	01	Forest & Woodland	01.C	Temperate Forest	01.C.01	Warm Temperate Forest	D006	Southeastern North American Warm Temperate Forest	M008	Southern Mixed Deciduous-Evergreen Broadleaf Forest	0	0
NO	26	4130	Southern Coastal Plain Dry Upland Hardwood Forest	01.C.1.D006M008E026	This is one of three hardwood-dominated systems found in the East Gulf Coastal Plain and adjacent areas of central Florida. This type is found in the Southern Coastal Plain and Southeastern Plains (EPA Level III Ecoregion 75 and parts of 65). Examples attributable to this type are typically deciduous or mixed evergreen oak-dominated forests, often with a pine component present. Although the south…	01	Forest & Woodland	01.C	Temperate Forest	01.C.01	Warm Temperate Forest	D006	Southeastern North American Warm Temperate Forest	M008	Southern Mixed Deciduous-Evergreen Broadleaf Forest	0	0
NO	27	4146	Southern Coastal Plain Oak Dome and Hammock	01.C.1.D006M008E027	This small-patch system occurs in the Southern Coastal Plain (Omernik ecoregion 75). Examples are known from inland portions of this region including parts of the East Gulf Coastal Plain (TNC ecoregion 53) and Florida peninsula (TNC ecoregion 55), and nearby portions of the South Atlantic Coastal Plain (TNC ecoregion 56). Thick stands of live oak and/or sand live oak are diagnostic of this system…	01	Forest & Woodland	01.C	Temperate Forest	01.C.01	Warm Temperate Forest	D006	Southeastern North American Warm Temperate Forest	M008	Southern Mixed Deciduous-Evergreen Broadleaf Forest	0	0
NO	28	4137	West Gulf Coastal Plain Chenier and Upper Texas Coastal Fringe Forest and Woodland	01.C.1.D006M008E028	This system includes a range of woody vegetation present along the northern Gulf of Mexico, from Louisiana to the upper Texas coast, including shell ridges along the coast and bay margins, coastal salt domes, stranded ancient barrier ridges (Ingleside barrier strandplain), and chenier ridges of the chenier plain. It is heterogeneous in physiognomy, including forests, woodlands and shrublands. The…	01	Forest & Woodland	01.C	Temperate Forest	01.C.01	Warm Temperate Forest	D006	Southeastern North American Warm Temperate Forest	M008	Southern Mixed Deciduous-Evergreen Broadleaf Forest	0	0
NO	29	4204	West Gulf Coastal Plain Mesic Hardwood Forest	01.C.1.D006M008E029	This ecological system is found in limited upland areas (especially ravines and sideslopes) of the Gulf Coastal Plain west of the Mississippi River. These areas are topographically isolated from historically fire-prone, pine-dominated uplands in eastern Texas, western Louisiana, and southern Arkansas. Sites are often found along slopes above perennial streams in the region. These sites have moder…	01	Forest & Woodland	01.C	Temperate Forest	01.C.01	Warm Temperate Forest	D006	Southeastern North American Warm Temperate Forest	M008	Southern Mixed Deciduous-Evergreen Broadleaf Forest	0	0
NO	30	4541	East-Central Texas Plains Pine Forest and Woodland	01.C.1.D006M157E030	This system, dominated by loblolly pine, is endemic to central Texas. Locally this is known as the "Bastrop Pines." Examples may share similarities, in terms of the vegetation, with Coastal Plain pine-hardwood systems to the east (TNC Ecoregions 40 and 41) but differ in the fact that this system contains only loblolly pine which is generally considered successional in the more eastern systems. Th…	01	Forest & Woodland	01.C	Temperate Forest	01.C.01	Warm Temperate Forest	D006	Southeastern North American Warm Temperate Forest	M157	Loblolly & Shortleaf Pine - Oak Forest & Woodland	0	0
NO	31	4332	West Gulf Coastal Plain Pine-Hardwood Forest	01.C.1.D006M157E031	This West Gulf Coastal Plain ecological system consists of forests and woodlands dominated by loblolly pine and/or shortleaf pine in combination with a host of dry to dry-mesic site hardwood species. This type was the historical matrix (dominant vegetation type) for large portions of TNC ecoregion 40 (Upper West Gulf Coastal Plain) where it replaced longleaf pine-dominated vegetation. In this reg…	01	Forest & Woodland	01.C	Temperate Forest	01.C.01	Warm Temperate Forest	D006	Southeastern North American Warm Temperate Forest	M157	Loblolly & Shortleaf Pine - Oak Forest & Woodland	0	0
NO	32	4336	West Gulf Coastal Plain Sandhill Oak and Shortleaf Pine Forest and Woodland	01.C.1.D006M157E032	This ecological system occurs west of the Mississippi River primarily outside the natural range of longleaf pine and less commonly within. Like other sandhill systems of the Gulf and Atlantic coastal plains, this type is found on uplands underlain with deep, coarse sandy soils. These sites are typified by low fertility and moisture retention, which contribute to open tree canopies with usually <6…	01	Forest & Woodland	01.C	Temperate Forest	01.C.01	Warm Temperate Forest	D006	Southeastern North American Warm Temperate Forest	M157	Loblolly & Shortleaf Pine - Oak Forest & Woodland	0	0
NO	33	4504	Atlantic Coastal Plain Fall-Line Sandhills Longleaf Pine Woodland - Loblolly Modifier	01.C.1.D006M305E033	This system occurs in the Fall-Line Sandhills region of from central North Carolina extending into central Georgia. It is the predominant system in its range, covering most of the natural landscape of the region. It occurs on upland sites ranging from gently rolling, broad ridgetops to steeper side slopes, as well as locally in mesic swales and terraces. Most soils are well- to excessively draine…	01	Forest & Woodland	01.C	Temperate Forest	01.C.01	Warm Temperate Forest	D006	Southeastern North American Warm Temperate Forest	M305	Southeastern North American Ruderal Forest & Plantation	0	0
NO	34	8201	Deciduous Plantations	01.C.1.D006M305E034	Even-aged, regularly spaced forest stands established by planting and/or seeding in the process of afforestation or reforestation where individual trees are generally > 5 meters in height. Specifically, this class refers to plantations dominated by deciduous species.	01	Forest & Woodland	01.C	Temperate Forest	01.C.01	Warm Temperate Forest	D006	Southeastern North American Warm Temperate Forest	M305	Southeastern North American Ruderal Forest & Plantation	0	0
NO	35	4507	East Gulf Coastal Plain Interior Upland Longleaf Pine Woodland - Loblolly Modifier	01.C.1.D006M305E035	This system represents longleaf pine forests of rolling, dissected uplands of the East Gulf Coastal Plain. These stands occur inland of the coastal flatlands (sensu Peet and Allard 1993) and potentially occupy a much larger geographic area than this related system, extending landward into the Upper East Gulf Coastal Plain by about 50 miles. The characteristic species is Pinus palustris, although …	01	Forest & Woodland	01.C	Temperate Forest	01.C.01	Warm Temperate Forest	D006	Southeastern North American Warm Temperate Forest	M305	Southeastern North American Ruderal Forest & Plantation	0	0
NO	36	4501	East Gulf Coastal Plain Interior Upland Longleaf Pine Woodland - Offsite Hardwood Modifier	01.C.1.D006M305E036	This system represents longleaf pine forests of rolling, dissected uplands of the East Gulf Coastal Plain. These stands occur inland of the coastal flatlands (sensu Peet and Allard 1993) and potentially occupy a much larger geographic area than this related system, extending landward into the Upper East Gulf Coastal Plain by about 50 miles. The characteristic species is Pinus palustris, although …	01	Forest & Woodland	01.C	Temperate Forest	01.C.01	Warm Temperate Forest	D006	Southeastern North American Warm Temperate Forest	M305	Southeastern North American Ruderal Forest & Plantation	0	0
NO	37	9902	East Gulf Coastal Plain Near-Coast Pine Flatwoods - Offsite Hardwood Modifier	01.C.1.D006M305E037	This system of open forests or woodlands occupies broad, sandy flatlands in a relatively narrow band along the northern Gulf of Mexico coast east of the Mississippi River [see map in Peet and Allard (1993)]. These areas, often called "flatwoods," are subject to high fire-return intervals even though they are subject to seasonally high water tables. Overstory vegetation is characterized by Pinus p…	01	Forest & Woodland	01.C	Temperate Forest	01.C.01	Warm Temperate Forest	D006	Southeastern North American Warm Temperate Forest	M305	Southeastern North American Ruderal Forest & Plantation	0	0
NO	38	8202	Evergreen Plantation or Managed Pine	01.C.1.D006M305E038	Even-aged, regularly spaced forest stands established by planting and/or seeding in the process of afforestation or reforestation where individual trees are generally > 5 meters in height. Specifically, this class refers to plantations dominated by evergreen species.	01	Forest & Woodland	01.C	Temperate Forest	01.C.01	Warm Temperate Forest	D006	Southeastern North American Warm Temperate Forest	M305	Southeastern North American Ruderal Forest & Plantation	0	0
NO	39	5501	California Central Valley Mixed Oak Savanna	01.C.1.D007M009E039	Historically, these savannas occurred on alluvial terraces and flat plains, often with deep, fertile soils, throughout the California Central Valley from Lake Shasta south to Los Angeles County. Valley oak is the characteristic oak of these savannas, though other types may be present, including interior live oak, coast live oak, blue oak, California buckeye, Texas redbud, California juniper, and …	01	Forest & Woodland	01.C	Temperate Forest	01.C.01	Warm Temperate Forest	D007	Southwestern North American Warm Temperate Forest	M009	California Forest & Woodland	0	0
NO	40	4545	California Coastal Closed-Cone Conifer Forest and Woodland	01.C.1.D007M009E040	These forests and woodlands are limited to coastal areas that receive more annual precipitation than nearby coastal chaparral. Highly localized endemic tree species include Monterey cypress, Gowen cypress, and Santa Cruz Island cypress in scattered groves along coastal Mendocino, San Mateo, Santa Cruz, and Monterey counties. Shore pine, lodgepole pine, bishop pine, Torrey pine, and Monterey pine …	01	Forest & Woodland	01.C	Temperate Forest	01.C.01	Warm Temperate Forest	D007	Southwestern North American Warm Temperate Forest	M009	California Forest & Woodland	0	0
NO	41	5502	California Coastal Live Oak Woodland and Savanna	01.C.1.D007M009E041	These coast live oak-dominated woodlands occur throughout the Pacific coastal areas from Sonoma County, California, south to Baja California. Cover varies from nearly interlocking canopies with lush understory shrubs such as California blackberry, creeping snowberry, toyon, and poison-oak, to more open conditions with long-lived grasses. More open stands typically occur on south-facing slopes. De…	01	Forest & Woodland	01.C	Temperate Forest	01.C.01	Warm Temperate Forest	D007	Southwestern North American Warm Temperate Forest	M009	California Forest & Woodland	0	0
NO	42	5503	California Lower Montane Blue Oak-Foothill Pine Woodland and Savanna	01.C.1.D007M009E042	This is an open pine-oak woodland of the valley margins and foothills of the Sierra Nevada and Coast Ranges of California from approximately 120-1200 m 360-3600 feet elevation on rolling plains and dry slopes. A high-quality stands are open and park-like foothill pine with blue oak, interior live oak, coast live oak , valley oak, California buckeye, manzanita, redbud, buckbrush, California coffee…	01	Forest & Woodland	01.C	Temperate Forest	01.C.01	Warm Temperate Forest	D007	Southwestern North American Warm Temperate Forest	M009	California Forest & Woodland	0	0
NO	43	4511	Central and Southern California Mixed Evergreen Woodland	01.C.1.D007M009E043	This system occurs from Monterey, California, south across the outer Central Coast Ranges to crests of Peninsular Ranges. In much of tits range, conifer treess are infrequent, Coulter pine occurs in scattered stands and bigcone Douglas-fir picks up in Transverse Ranges south to Mexico. Characteristic tree species include canyon live oak, coast live oak, California black oak, California laurel, bi…	01	Forest & Woodland	01.C	Temperate Forest	01.C.01	Warm Temperate Forest	D007	Southwestern North American Warm Temperate Forest	M009	California Forest & Woodland	0	0
NO	44	4317	Mediterranean California Lower Montane Black Oak-Conifer Forest and Woodland	01.C.1.D007M009E044	These are mixed oak - conifer forests and woodlands, found in the valley bottoms, valley margins and canyon and foothill slopes of northwestern California and southwestern Oregon. Ponderosa pine is usually present with one or more oaks, most commonly California black oak, Oregon white oak, canyon live oak or interior live oak. In many stands, Douglas-fir can occur as well, or replace much or all …	01	Forest & Woodland	01.C	Temperate Forest	01.C.01	Warm Temperate Forest	D007	Southwestern North American Warm Temperate Forest	M009	California Forest & Woodland	0	0
NO	45	5504	Southern California Oak Woodland and Savanna	01.C.1.D007M009E045	These oak woodlands and savannas occur in coastal plains and intermountain valleys from Ventura County, California, south into Baja California, Mexico. Coast live oak, interior live oak, Engelmann oak, and/or California walnut dominate a mixed closed or open canopy. Southern chaparral species such as common chamise, lemonade sumac, sugarbush, skunkbush, ceanothus spp., currant spp., and manzanita…	01	Forest & Woodland	01.C	Temperate Forest	01.C.01	Warm Temperate Forest	D007	Southwestern North American Warm Temperate Forest	M009	California Forest & Woodland	0	0
NO	46	4143	Madrean Encinal	01.C.1.D007M010E046	These oak woodlands occur on bajadas, foothills, canyons, and plateaus in north-central Mexico, Trans-Pecos Texas, southern New Mexico and Arizona. It is dominated by Madrean evergreen oaks such as Arizona white oak, Emory oak, gray oak, Mexican blue oak, and Toumey oak. Madrean pines, Arizona cypress, pinyon and juniper trees may be present, but are less abundant than oaks. Chaparral species inc…	01	Forest & Woodland	01.C	Temperate Forest	01.C.01	Warm Temperate Forest	D007	Southwestern North American Warm Temperate Forest	M010	Madrean Warm Lowland Evergreen Woodland	0	0
NO	47	4518	Madrean Pinyon-Juniper Woodland	01.C.1.D007M010E047	Madrean pinyon-juniper woodlands occurring on foothills, mountains and plateaus in north-central Mexico, Trans-Pecos Texas, southern New Mexico and Arizona. Soils are generally dry and rocky. The presence of Mexican pinyon, border pinyon, or other Madrean trees and shrubs is characteristic of this woodland. Redberry juniper, alligator juniper, Pinchot's juniper, one-seed juniper, and/or two-needl…	01	Forest & Woodland	01.C	Temperate Forest	01.C.01	Warm Temperate Forest	D007	Southwestern North American Warm Temperate Forest	M010	Madrean Warm Lowland Evergreen Woodland	0	0
NO	48	4315	Madrean Pine-Oak Forest and Woodland	01.C.1.D007M011E048	These Madrean forests and woodlands are common in the Sierra Madre mountains of northern Mexico and extend north into mountains in Trans-Pecos Texas and southern New Mexico and Arizona. Common trees are Arizona pine, apache pine, Chihuahuan pine, southwestern white pine, Arizona white oak, Emory oak, or gray oak intermingled with shrub patches on mid-elevation slopes (1500-2300 m elevation). Othe…	01	Forest & Woodland	01.C	Temperate Forest	01.C.01	Warm Temperate Forest	D007	Southwestern North American Warm Temperate Forest	M011	Madrean Warm Montane Forest & Woodland	0	0
NO	49	4316	Madrean Upper Montane Conifer-Oak Forest and Woodland	01.C.1.D007M011E049	These Madrean forests and woodlands occur at upper elevations in the Sierra Madre mountains of northern Mexico and extends north to "Sky Islands", isolated desert mountains in southeastern Arizona. They are restricted to cooler north and east facing slopes at high elevations (1980-2440 m) of the Chiricahua, Huachuca, Pinaleno, Santa Catalina, and Santa Rita mountains. Common trees are Douglas-fir…	01	Forest & Woodland	01.C	Temperate Forest	01.C.01	Warm Temperate Forest	D007	Southwestern North American Warm Temperate Forest	M011	Madrean Warm Montane Forest & Woodland	0	0
NO	50	4155	Edwards Plateau Dry-Mesic Slope Forest and Woodland	01.C.1.D007M015E050	This system occurs on dry-mesic, middle slopes of the rolling uplands of the Edwards Plateau of Texas. The canopy is typically dominated by deciduous trees, including Buckley oak, Texas ash, or cedar elm. Plateau live oak and Ashe's juniper are often present but not dominant in this system. Canopy closure is variable, and this system can be expressed as forests and woodlands.	01	Forest & Woodland	01.C	Temperate Forest	01.C.01	Warm Temperate Forest	D007	Southwestern North American Warm Temperate Forest	M015	Comanchian Forest & Woodland	0	0
NO	51	4152	Edwards Plateau Limestone Savanna and Woodland	01.C.1.D007M015E051	This system occurs primarily on limestone soils in the Edwards Plateau and forms the is the most prevalent system within this area of Texas. It can also occur on limestone in the shortgrass regions of Texas and north into Oklahoma. This system is typified by a mosaic of evergreen oak forests, woodlands and savannas over shallow soils of rolling uplands and upper slopes. Plateau live oak or Ashe's…	01	Forest & Woodland	01.C	Temperate Forest	01.C.01	Warm Temperate Forest	D007	Southwestern North American Warm Temperate Forest	M015	Comanchian Forest & Woodland	0	0
NO	52	4208	Edwards Plateau Mesic Canyon	01.C.1.D007M015E052	This system is largely endemic to the Edwards Plateau ecoregion and occurs on canyon bottoms, mesic lower slopes and steep canyons, primarily in the Southern Balcones Escarpment, but also in the Eastern Balcones Escarpment. This system also include areas of cliff faces and lower slopes of boxed canyons occurring as narrow, sometimes long bands in areas often with seeps where moisture is consisten…	01	Forest & Woodland	01.C	Temperate Forest	01.C.01	Warm Temperate Forest	D007	Southwestern North American Warm Temperate Forest	M015	Comanchian Forest & Woodland	0	0
NO	53	7602	Llano Uplift Acidic Forest, Woodland and Glade	01.C.1.D007M015E053	This upland matrix system occurs primarily on coarse soils derived from the weathering of underlying granites in the Llano Uplift region of Texas. The underlying granitic substrate determines the range of this system. It is comprised of a mosaic of vegetation types, including closed-canopy forests, open woodlands, savannas and sparsely vegetated rock outcrops. Common trees include blackjack oak, …	01	Forest & Woodland	01.C	Temperate Forest	01.C.01	Warm Temperate Forest	D007	Southwestern North American Warm Temperate Forest	M015	Comanchian Forest & Woodland	0	0
NO	54	4550	East Cascades Oak-Ponderosa Pine Forest and Woodland	01.C.1.D007M019E054	Forests and woodlands at or near lower treeline in foothills of the eastern Cascades in Washington and Oregon within 65 km (40 miles) of the Columbia River Gorge and in the Columbia Plateau ecoregion. Elevations range from 460 to 1920 m. Most occurrences of this system are dominated by a mix of Oregon white oak and ponderosa pine or Douglas-fir. Isolated, taller ponderosa pine or Douglas-fir over…	01	Forest & Woodland	01.C	Temperate Forest	01.C.01	Warm Temperate Forest	D007	Southwestern North American Warm Temperate Forest	M019	Californian-Vancouverian Foothill & Valley Forest & Woodland	0	0
NO	55	4320	Mediterranean California Mixed Evergreen Forest	01.C.1.D007M019E055	This ecological system occurs from the Santa Cruz Mountains, California, north into southwestern Oregon throughout the outer and middle Coast Ranges. It occurs just inland of the redwood belt . It also occurs in southern California in more mesic, protected, cooler sites of the Transverse and Peninsular ranges. Characteristic trees include Douglas-fir, canyon live oak, tanoak, Pacific madrone, Cal…	01	Forest & Woodland	01.C	Temperate Forest	01.C.01	Warm Temperate Forest	D007	Southwestern North American Warm Temperate Forest	M019	Californian-Vancouverian Foothill & Valley Forest & Woodland	0	0
NO	56	4144	Mediterranean California Mixed Oak Woodland	01.C.1.D007M019E056	Mixed oak woodlands from southwestern Oregon and southwestern Oregon, with Oregon white oak and California black oak. Occasionally other hardwoods, including Canyon live oak or madrone can be important, but conifers are not as important or common in this hardwood forest and woodland system. The understory in good condition areas are usually native perennial grass or deciduous shrubs (poison oak o…	01	Forest & Woodland	01.C	Temperate Forest	01.C.01	Warm Temperate Forest	D007	Southwestern North American Warm Temperate Forest	M019	Californian-Vancouverian Foothill & Valley Forest & Woodland	0	0
NO	57	4319	North Pacific Dry Douglas-fir-(Madrone) Forest and Woodland	01.C.1.D007M019E057	This system is most common in the Puget Trough - Willamette Valley ecoregion but also occurs in adjacent ecoregions. These woodlands are fairly dry conifer forests dominated by Douglas fir, often with madrone or Oregon white oak, but rarely with other conifers present. Historically this was a widespread, fire maintained type, which has moved to occupy areas that were formerly prairies and oak sav…	01	Forest & Woodland	01.C	Temperate Forest	01.C.01	Warm Temperate Forest	D007	Southwestern North American Warm Temperate Forest	M019	Californian-Vancouverian Foothill & Valley Forest & Woodland	0	0
NO	58	4110	North Pacific Oak Woodland	01.C.1.D007M019E058	This ecological system is limited to the southern portions of the North Pacific region. It occurs primarily in the Puget Trough and Willamette Valley but trickles down into the Klamath ecoregion and into California. The woodlands and forests are dominated by Oregon white oak, and are found on dry, predominantly low-elevation sites and/or sites that experienced frequent presettlement fires. Many p…	01	Forest & Woodland	01.C	Temperate Forest	01.C.01	Warm Temperate Forest	D007	Southwestern North American Warm Temperate Forest	M019	Californian-Vancouverian Foothill & Valley Forest & Woodland	0	0
NO	59	5811	Edwards Plateau Limestone Shrubland	01.C.1.D060M158E059	This system occurs as a matrix on relatively thin-soiled surfaces of plateaus of the massive limestones such as the Edwards limestone. These short to tall shrublands are variable in density depending on amount of bedrock. White shin oak is an important component of the system, with some areas dominated by plateau live oak. Ashe's juniper is often an important component of this system. Other speci…	01	Forest & Woodland	01.C	Temperate Forest	01.C.01	Warm Temperate Forest	D060	Southwestern North American Warm Temperate Scrub Woodland & Shrubland	M158	Southern Plains Scrub Woodland & Shrubland	0	0
NO	60	4126	Allegheny-Cumberland Dry Oak Forest and Woodland - Hardwood	01.C.2.D008M012E060	This system encompasses dry hardwood forests on predominately acidic substrates in the Allegheny and Cumberland plateaus, and ridges in the southern Ridge and Valley, mostly west of the Allegheny Front. These forests are typically dominated by white oak, southern red oak, chestnut oak, scarlet oak, and black oak, with lesser amounts of red maple, pignut hickory, mockernut hickory, and sometimes s…	01	Forest & Woodland	01.C	Temperate Forest	01.C.02	Cool Temperate Forest	D008	Eastern North American Cool Temperate Forest	M012	Central Oak-Hardwood & Pine Forest	0	0
NO	61	4307	Allegheny-Cumberland Dry Oak Forest and Woodland - Pine Modifier	01.C.2.D008M012E061	This system encompasses dry hardwood forests on acidic substrates in the Allegheny and Cumberland plateaus, and ridges in the Ridge and Valley. This system can also be found as small isolated patches in the Southern Blue Ridge. Its range is more or less consistent with the "Mixed Mesophytic Forest Region" of Braun (1950) and Greller (1988), although it is not a mesic forest type. These forests ca…	01	Forest & Woodland	01.C	Temperate Forest	01.C.02	Cool Temperate Forest	D008	Eastern North American Cool Temperate Forest	M012	Central Oak-Hardwood & Pine Forest	0	0
NO	62	4127	Central and Southern Appalachian Montane Oak Forest	01.C.2.D008M012E062	This system is found in the southern and central Appalachian Mountains north to Virginia and West Virgnia. These high-elevation deciduous forests occur on exposed sites mostly between 3000-4500 feet elevation. The weathered soils are thin, nutrient-poor, low in organic matter, and acidic. The forests are dominated by red oak and white oak, with the individuals often stunted or wind-flagged. Chest…	01	Forest & Woodland	01.C	Temperate Forest	01.C.02	Cool Temperate Forest	D008	Eastern North American Cool Temperate Forest	M012	Central Oak-Hardwood & Pine Forest	0	0
NO	63	4101	Central and Southern Appalachian Northern Hardwood Forest	01.C.2.D008M012E063	This system consists of hardwood forests of the higher elevation zones of the Southern Appalachians, generally above 4500 feet. Included are classic northern hardwood forests as well as high-elevation oak forests. Thus, examples may be dominated by Quercus rubra or various combinations of mesophytic hardwoods. High-elevation climate is the most important ecological factor. Included in this system…	01	Forest & Woodland	01.C	Temperate Forest	01.C.02	Cool Temperate Forest	D008	Eastern North American Cool Temperate Forest	M012	Central Oak-Hardwood & Pine Forest	0	0
NO	64	4330	Central Appalachian Oak and Pine Forest	01.C.2.D008M012E064	These forests cover large areas in the central Appalachians and northern Piedmont, north to central New England. The setting ranges from rolling hills to steep slopes, with occasional occurrences on more level topography. The soils are coarse and infertile; they may be deep (on glacial deposits in the northern part of the range), or shallow, on rocky slopes of acidic rock. The well-drained soils …	01	Forest & Woodland	01.C	Temperate Forest	01.C.02	Cool Temperate Forest	D008	Eastern North American Cool Temperate Forest	M012	Central Oak-Hardwood & Pine Forest	0	0
NO	65	4118	Crosstimbers Oak Forest and Woodland	01.C.2.D008M012E065	Crosstimbers woodlands and forests are primarily found within central Texas and Oklahoma, ranging north to southeastern Kansas, and east into eastern Oklahoma. They are common in large areas within their range. The area consists of rolling plains with primarily sandy to loamy soils. Rainfall can be moderate, but somewhat erratic, therefore water is often lacking for the plants during part of the …	01	Forest & Woodland	01.C	Temperate Forest	01.C.02	Cool Temperate Forest	D008	Eastern North American Cool Temperate Forest	M012	Central Oak-Hardwood & Pine Forest	0	0
NO	66	4303	East Gulf Coastal Plain Black Belt Calcareous Prairie and Woodland - Woodland Modifier	01.C.2.D008M012E066	This system includes natural grassland vegetation and associated wooded vegetation in a relatively small natural region of Mississippi and Alabama north to a small part of southern Tennessee (Black Belt Subsection 231Ba of Keys et al. 1995; Blackland Prairie Ecoregion 65a of Griffith et al. 2001). It occurs over relatively deep soils (as opposed to "glades and barrens"), with circumneutral surfac…	01	Forest & Woodland	01.C	Temperate Forest	01.C.02	Cool Temperate Forest	D008	Eastern North American Cool Temperate Forest	M012	Central Oak-Hardwood & Pine Forest	0	0
NO	67	4117	East Gulf Coastal Plain Northern Dry Upland Hardwood Forest	01.C.2.D008M012E067	This system represents dry, upland, predominantly hardwood forests of limited portions of the Coastal Plain of western Kentucky and Tennessee, northern Mississippi and Alabama. The core range of this type lies within the Northern Hilly Coastal Plain (Level IV Ecoregion 65e) of Omernik (EPA 2004), which includes the Northern Pontotoc Ridge (222Cf), Upper Loam Hills (222Cg), and Northern Loessal Hi…	01	Forest & Woodland	01.C	Temperate Forest	01.C.02	Cool Temperate Forest	D008	Eastern North American Cool Temperate Forest	M012	Central Oak-Hardwood & Pine Forest	0	0
NO	68	4103	East Gulf Coastal Plain Northern Loess Plain Oak-Hickory Upland - Hardwood Modifier	01.C.2.D008M012E068	This is the former matrix hardwood system of the most northern portions of the Upper East Gulf Coastal Plain of western Tennessee, western Kentucky, southern Illinois, and northern Mississippi. Extensive forests once covered this broad area of generally flat to rolling uplands. Most have been cleared for agriculture due to the rich, productive soils derived from relatively thick loess deposits. T…	01	Forest & Woodland	01.C	Temperate Forest	01.C.02	Cool Temperate Forest	D008	Eastern North American Cool Temperate Forest	M012	Central Oak-Hardwood & Pine Forest	0	0
NO	69	4105	East Gulf Coastal Plain Northern Loess Plain Oak-Hickory Upland - Juniper Modifier	01.C.2.D008M012E069	This is the former matrix hardwood system of the most northern portions of the Upper East Gulf Coastal Plain of western Tennessee, western Kentucky, southern Illinois, and northern Mississippi. Extensive forests once covered this broad area of generally flat to rolling uplands. Most have been cleared for agriculture due to the rich, productive soils derived from relatively thick loess deposits. T…	01	Forest & Woodland	01.C	Temperate Forest	01.C.02	Cool Temperate Forest	D008	Eastern North American Cool Temperate Forest	M012	Central Oak-Hardwood & Pine Forest	0	0
NO	70	4140	East-Central Texas Plains Post Oak Savanna and Woodland	01.C.2.D008M012E070	This system is primarily found within eastern Texas, lying in a broad band west of the Upper West Gulf Coastal Plain and Gulf Coast Prairies and Marshes ecoregions, ranging from Live Oak and Atascosa counties in the south and trending in a northeasterly band to the Red River along the Oklahoma-Texas border. It exhibits some floristic and physiognomic variation across this northeast-southwest grad…	01	Forest & Woodland	01.C	Temperate Forest	01.C.02	Cool Temperate Forest	D008	Eastern North American Cool Temperate Forest	M012	Central Oak-Hardwood & Pine Forest	0	0
NO	71	4151	Lower Mississippi River Dune Woodland and Forest	01.C.2.D008M012E071	This system represents the vegetation of sand dunes and related eolian features of the lower Mississippi River Alluvial Valley in Missouri and Arkansas. These Pleistocene dunes were overlooked or unrecognized until the late 1970s (Saucier 1978). This fact coupled with long periods of weathering and human disturbance, as well as proximity to a terrace mapped as "prairie" in General Land Office rec…	01	Forest & Woodland	01.C	Temperate Forest	01.C.02	Cool Temperate Forest	D008	Eastern North American Cool Temperate Forest	M012	Central Oak-Hardwood & Pine Forest	0	0
NO	72	4139	Mississippi River Alluvial Plain Dry-Mesic Loess Slope Forest	01.C.2.D008M012E072	This system of dry-mesic upland forests occurs most extensively on west-facing loess slopes on southern Crowley's Ridge, with more limited occurrences on northern Crowley's Ridge and in the erosional slopes and hills that bound the Grand Prairie terrace of Arkansas and Macon Ridge in Louisiana and Arkansas. The vegetation is very distinctive from that of the adjacent alluvial plain, and the sites…	01	Forest & Woodland	01.C	Temperate Forest	01.C.02	Cool Temperate Forest	D008	Eastern North American Cool Temperate Forest	M012	Central Oak-Hardwood & Pine Forest	0	0
NO	73	4121	North-Central Interior Dry Oak Forest and Woodland	01.C.2.D008M012E073	These forests and woodlands are found throughout the glaciated Midwest from eastern North Dakota to northern Missouri and western Ohio. They are common and can occur within larger prairie landscapes or adjacent to oak savannas and richer oak forests. Soils are well drained sand or sandy loam. Trees form a moderately closed to closed canopy, with canopy closure increasing with time since fire. Fir…	01	Forest & Woodland	01.C	Temperate Forest	01.C.02	Cool Temperate Forest	D008	Eastern North American Cool Temperate Forest	M012	Central Oak-Hardwood & Pine Forest	0	0
NO	74	4120	North-Central Interior Dry-Mesic Oak Forest and Woodland	01.C.2.D008M012E074	These oak forests and woodlands are found throughout the glaciated Midwest, typically in gently rolling landscapes. They can occur on uplands within a prairie landscape and near floodplains, or on rolling glacial moraines. Forest cover can range from a dense to moderately open canopy and there is commonly a dense shrub layer. Fire-resistant oak species, in particular bur oak, northern red oak, an…	01	Forest & Woodland	01.C	Temperate Forest	01.C.02	Cool Temperate Forest	D008	Eastern North American Cool Temperate Forest	M012	Central Oak-Hardwood & Pine Forest	0	0
NO	75	4106	Northeastern Interior Dry Oak Forest - Mixed Modifier	01.C.2.D008M012E075	These oak-dominated forests are one of the matrix forest systems in the northeastern and north-central U.S. Occurring in dry to dry-mesic settings, they grade from closed-canopy forests to patchy-canopy woodlands. They cover large expanses at low to mid elevations, where the topography is flat to gently rolling, occasionally steep. Soils are acidic and relatively infertile, but not strongly xeric…	01	Forest & Woodland	01.C	Temperate Forest	01.C.02	Cool Temperate Forest	D008	Eastern North American Cool Temperate Forest	M012	Central Oak-Hardwood & Pine Forest	0	0
NO	76	4304	Northeastern Interior Dry Oak Forest - Virginia/Pitch Pine Modifier	01.C.2.D008M012E076	These oak-dominated forests are one of the matrix forest systems in the northeastern and north-central U.S. Occurring in dry to dry-mesic settings, they grade from closed-canopy forests to patchy-canopy woodlands. They cover large expanses at low to mid elevations, where the topography is flat to gently rolling, occasionally steep. Soils are acidic and relatively infertile, but not strongly xeric…	01	Forest & Woodland	01.C	Temperate Forest	01.C.02	Cool Temperate Forest	D008	Eastern North American Cool Temperate Forest	M012	Central Oak-Hardwood & Pine Forest	0	0
NO	77	4104	Northeastern Interior Dry Oak Forest-Hardwood Modifier	01.C.2.D008M012E077	These oak-dominated forests are one of the matrix forest systems in the northeastern and north-central U.S. Occurring in dry to dry-mesic settings, they grade from closed-canopy forests to patchy-canopy woodlands. They cover large expanses at low to mid elevations, where the topography is flat to gently rolling, occasionally steep. Soils are acidic and relatively infertile, but not strongly xeric…	01	Forest & Woodland	01.C	Temperate Forest	01.C.02	Cool Temperate Forest	D008	Eastern North American Cool Temperate Forest	M012	Central Oak-Hardwood & Pine Forest	0	0
NO	78	4114	Northeastern Interior Dry-Mesic Oak Forest	01.C.2.D008M012E078	These oak-dominated, closed-canopy forests are one of the major forest systems in the temperate regions of the northeastern and north-central U.S. They cover large expanses at low to mid elevations, where the topography is flat to gently rolling, occasionally steep. Soils are mostly acidic and relatively infertile. Oak species characteristic of moderately moist soils (e.g., red oak, white oak, bl…	01	Forest & Woodland	01.C	Temperate Forest	01.C.02	Cool Temperate Forest	D008	Eastern North American Cool Temperate Forest	M012	Central Oak-Hardwood & Pine Forest	0	0
NO	79	4313	Northern Atlantic Coastal Plain Dry Hardwood Forest	01.C.2.D008M012E079	This system is comprised of mostly dry hardwood forests largely dominated by oaks, ranging from sandy glacial and outwash deposits of Cape Cod and Long Island south through the coastal plain of Maryland and Virginia (to about the James River). They occur on acidic, sandy to gravelly soils with a thick duff layer. White oak, red oak, chestnut oak, and scarlet oak are typical, and American holly is…	01	Forest & Woodland	01.C	Temperate Forest	01.C.02	Cool Temperate Forest	D008	Eastern North American Cool Temperate Forest	M012	Central Oak-Hardwood & Pine Forest	0	0
NO	80	4337	Crowley's Ridge Sand Forest	01.C.2.D008M012E080	This system of upland shortleaf pine - hardwood forests is confined to Crowley's Ridge on the western side of the Mississippi River. This vegetation is very distinctive from that of the adjacent alluvial plain, and the ridge itself also contrasts sharply with the adjacent alluvial plain. Crowley's Ridge is a remnant loess-capped feature rising from 30 m to over 60 m (100-200 feet) above the alluv…	01	Forest & Woodland	01.C	Temperate Forest	01.C.02	Cool Temperate Forest	D008	Eastern North American Cool Temperate Forest	M012	Central Oak-Hardwood & Pine Forest	0	0
NO	81	4122	Ouachita Montane Oak Forest	01.C.2.D008M012E081	This system represents hardwood forests of the highest elevations of the Ouachita, Rich, and Black Fork mountains of Arkansas and Oklahoma (about 790-850 m [2600-2800 feet]). Vegetation consists of either forests or open woodlands dominated by white oak or post oak. Canopy trees are often stunted due to the effects of ice, wind and cold conditions, in combination with fog, shallow soils over rock…	01	Forest & Woodland	01.C	Temperate Forest	01.C.02	Cool Temperate Forest	D008	Eastern North American Cool Temperate Forest	M012	Central Oak-Hardwood & Pine Forest	0	0
NO	82	4149	Ozark-Ouachita Dry Oak Woodland	01.C.2.D008M012E082	This system occurs in the Ozark and Ouachita Highlands and far western portions of the Interior Low Plateau regions along gentle to steep slopes and over bluff escarpments with southerly to westerly aspects. Parent material can range from calcareous to acidic with very shallow, well- to excessively well-drained soils. This system was historically woodland in structure, composition, and process bu…	01	Forest & Woodland	01.C	Temperate Forest	01.C.02	Cool Temperate Forest	D008	Eastern North American Cool Temperate Forest	M012	Central Oak-Hardwood & Pine Forest	0	0
NO	83	4115	Ozark-Ouachita Dry-Mesic Oak Forest	01.C.2.D008M012E083	This system is found throughout the Ozark and Ouachita Highlands ranging to the western edge of the Interior Low Plateau. It is the matrix system of this region and occurs on dry-mesic to mesic, gentle to moderately steep slopes. Soils are typically moderately to well-drained and more fertile than those associated with oak woodlands. A closed canopy of northern red oak and white oak often associa…	01	Forest & Woodland	01.C	Temperate Forest	01.C.02	Cool Temperate Forest	D008	Eastern North American Cool Temperate Forest	M012	Central Oak-Hardwood & Pine Forest	0	0
NO	84	4125	Southern and Central Appalachian Oak Forest	01.C.2.D008M012E084	This system consists of dry-mesic forests occurring on open topography at lower to mid elevations in the Southern Blue Ridge and adjacnt areas, extending into the northeast only in southern Virginia. This is the upland forest that characterizes much of the lower elevations of these areas. Substrates can range from acidic to circumneutral or basic, and the vegetation varies accordingly. Bedrock ma…	01	Forest & Woodland	01.C	Temperate Forest	01.C.02	Cool Temperate Forest	D008	Eastern North American Cool Temperate Forest	M012	Central Oak-Hardwood & Pine Forest	0	0
NO	85	4109	Southern and Central Appalachian Oak Forest - Xeric	01.C.2.D008M012E085	This system consists of dry-mesic to dry oak forests occurring on open and exposed topography at lower to mid elevations in the Southern Blue Ridge, Southern Ridge and Valley, and Central Appalachians ecoregions. Vegetation consists of forests dominated most typically by Quercus prinus, Quercus alba, Quercus rubra, and Quercus coccinea, with varying amounts of Carya spp., Acer rubrum, and other s…	01	Forest & Woodland	01.C	Temperate Forest	01.C.02	Cool Temperate Forest	D008	Eastern North American Cool Temperate Forest	M012	Central Oak-Hardwood & Pine Forest	0	0
NO	86	4116	Southern Interior Low Plateau Dry-Mesic Oak Forest	01.C.2.D008M012E086	This system of upland hardwood-dominated forests occurs in the Interior Low Plateau region of the southeastern United States along ridgetops and slopes of various aspects. The system includes essentially all upland hardwood stands of the region except for mesic hardwood forests (which are accommodated by ~South-Central Interior Mesophytic Forest (CES202.887)$$). The floristic expression of differ…	01	Forest & Woodland	01.C	Temperate Forest	01.C.02	Cool Temperate Forest	D008	Eastern North American Cool Temperate Forest	M012	Central Oak-Hardwood & Pine Forest	0	0
NO	87	4334	Southern Ridge and Valley Dry Calcareous Forest	01.C.2.D008M012E087	This system includes dry to dry-mesic calcareous forests of the Southern Ridge and Valley, extending north into Virginia and adjacent West Virginia. It includes calcareous forests on lower escarpments of the Cumberland Plateau. Examples occur on a variety of landscape positions including ridgetops and upper and midslopes, but on deeper soils than glade systems of the same regions. High-quality an…	01	Forest & Woodland	01.C	Temperate Forest	01.C.02	Cool Temperate Forest	D008	Eastern North American Cool Temperate Forest	M012	Central Oak-Hardwood & Pine Forest	0	0
NO	88	4308	Southern Ridge and Valley Dry Calcareous Forest - Pine modifier	01.C.2.D008M012E088	This system includes dry to dry-mesic calcareous forests of the southern Ridge and Valley region of Alabama and Georgia. Examples occur on a variety of different landscape positions and occur on generally deeper soils than glade systems of the same regions. This system is distinguished from those further north in the Ridge and Valley because of its extreme southern location in the region, an area…	01	Forest & Woodland	01.C	Temperate Forest	01.C.02	Cool Temperate Forest	D008	Eastern North American Cool Temperate Forest	M012	Central Oak-Hardwood & Pine Forest	0	0
NO	89	4306	East Gulf Coastal Plain Northern Dry Upland Hardwood Forest - Offsite Pine Modifier	01.C.2.D008M013E089	This system encompasses oak-dominated forests, often with a pine component present, of somewhat fire-sheltered dry to dry-mesic sites in the East Gulf Coastal Plain. Examples occur on sites intermediate in moisture tendency; excluded are both xeric and mesic sites as indicated by the absence of species indicative of these conditions. Sites where this system occurs are somewhat protected from most…	01	Forest & Woodland	01.C	Temperate Forest	01.C.02	Cool Temperate Forest	D008	Eastern North American Cool Temperate Forest	M013	Eastern North American Ruderal Forest & Plantation	0	0
NO	90	8203	Managed Tree Plantation	01.C.2.D008M013E090	Reclassed	01	Forest & Woodland	01.C	Temperate Forest	01.C.02	Cool Temperate Forest	D008	Eastern North American Cool Temperate Forest	M013	Eastern North American Ruderal Forest & Plantation	0	0
NO	91	8504	Ruderal forest	01.C.2.D008M013E091	Wetland vegetation resulting from succession following significant anthropogenic disturbance of an area. It is generally characterized by unnatural combinations of species (primarily native species, though they often contain slight or substantial numbers and amounts of species alien to the region as well).	01	Forest & Woodland	01.C	Temperate Forest	01.C.02	Cool Temperate Forest	D008	Eastern North American Cool Temperate Forest	M013	Eastern North American Ruderal Forest & Plantation	0	0
NO	92	4305	Southern Piedmont Dry Oak-(Pine) Forest - Loblolly Pine Modifier	01.C.2.D008M013E092	This system encompasses the prevailing upland forests of the southern Piedmont. High-quality and historic examples are typically dominated by combinations of upland oaks, sometimes with pines as a significant component, especially in the southern portions of the region. These forests occur in a variety of habitats and, under natural conditions, were the matrix vegetation type covering most of the…	01	Forest & Woodland	01.C	Temperate Forest	01.C.02	Cool Temperate Forest	D008	Eastern North American Cool Temperate Forest	M013	Eastern North American Ruderal Forest & Plantation	0	0
NO	93	4333	Acadian Low-Elevation Spruce-Fir-Hardwood Forest	01.C.2.D008M014E093	These spruce-fir forests cover large expanses of the landscape in the Acadian and northern Appalachian regions. They occur at low to moderate elevations on a variety of landforms. The soils are acidic and usually rocky, mostly well- to moderately well-drained but sometimes with somewhat poorly drained patches, particularly at slope bottoms. Dominant trees are red spruce and balsam fir; black spru…	01	Forest & Woodland	01.C	Temperate Forest	01.C.02	Cool Temperate Forest	D008	Eastern North American Cool Temperate Forest	M014	Northern Mesic Hardwood & Conifer Forest	0	0
NO	94	4551	Acadian-Appalachian Montane Spruce-Fir Forest	01.C.2.D008M014E094	This is the most extensive forest system in the spruce-fir region of the northern Appalachian Mountains. It occurs mostly upwards of 1500’ in elevation and is restricted to progressively higher elevations southward. Northward, it is often contiguous with Acadian Low-Elevation Spruce-Fir Forest. At higher elevations, it gives way to Acadian-Appalachian Subalpine Woodland and Heath-Krummholz, where…	01	Forest & Woodland	01.C	Temperate Forest	01.C.02	Cool Temperate Forest	D008	Eastern North American Cool Temperate Forest	M014	Northern Mesic Hardwood & Conifer Forest	0	0
NO	95	4331	Appalachian Hemlock-Hardwood Forest	01.C.2.D008M014E095	This forested system is one of the matrix forest types of the northeast, ranging from central New England west to Lake Erie and south to the higher elevations of Virginia and West Virginia. Northern hardwoods such as sugar maple, yellow birch, and beech are characteristic, either forming a deciduous canopy or mixed with hemlock (or in some cases white pine). Other common and sometimes dominant tr…	01	Forest & Woodland	01.C	Temperate Forest	01.C.02	Cool Temperate Forest	D008	Eastern North American Cool Temperate Forest	M014	Northern Mesic Hardwood & Conifer Forest	0	0
NO	96	4612	Central and Southern Appalachian Spruce-Fir Forest	01.C.2.D008M014E096	This system consists of forests in the highest elevation zone from the Blue Ridge north to the Central Appalachians of Virginia and West Virginia. Forests are generally dominated by red spruce, Fraser fir, or a mixture of the two. Examples occur as low as 3200 feet at the northern range in West Virginia, and may range up to the highest peaks. Elevation and orographic effects make the climate cool…	01	Forest & Woodland	01.C	Temperate Forest	01.C.02	Cool Temperate Forest	D008	Eastern North American Cool Temperate Forest	M014	Northern Mesic Hardwood & Conifer Forest	0	0
NO	97	4542	Laurentian Jack Pine-Red Pine Forest	01.C.2.D008M014E097	Not available for NatureServe	01	Forest & Woodland	01.C	Temperate Forest	01.C.02	Cool Temperate Forest	D008	Eastern North American Cool Temperate Forest	M014	Northern Mesic Hardwood & Conifer Forest	0	0
NO	98	4113	Laurentian-Acadian Northern Hardwoods Forest	01.C.2.D008M014E098	These hardwood forests are one of the major ecological systems across New England and adjacent Canada west to Minnesota. They occur in various upland settings at low to moderate elevations (generally <2000’) across the glaciated landscape. Sugar maple, yellow birch, and beech are the dominant trees (the latter only east of northern Wisconsin); hemlock and (east of the Great Lakes) red spruce are …	01	Forest & Woodland	01.C	Temperate Forest	01.C.02	Cool Temperate Forest	D008	Eastern North American Cool Temperate Forest	M014	Northern Mesic Hardwood & Conifer Forest	0	0
NO	99	4323	Laurentian-Acadian Northern Pine-(Oak) Forest	01.C.2.D008M014E099	This pine or pine-oak forest covers large ares of the Great Lakes states, Northeast, and southern Canada. Soils are loamy to sandy, varying from thin soil over bedrock to deeper soils, sometimes sandy. These dry forests usually have a closed canopy but are sometimes open. Red pine is a characteristic species though it is not always dominant. Eastern white pine occurs frequently and typifies some …	01	Forest & Woodland	01.C	Temperate Forest	01.C.02	Cool Temperate Forest	D008	Eastern North American Cool Temperate Forest	M014	Northern Mesic Hardwood & Conifer Forest	0	0
NO	100	4327	Laurentian-Acadian Pine-Hemlock-Hardwood Forest	01.C.2.D008M014E100	This conifer and mixed forest system ranges from the northeastern U.S. and adjacent Canada west to the Great Lakes and upper Midwest, and is a widespread, matrix forest type. The forests usually occur on low-nutrient soils at low elevations, mostly less than 2000’. Soils vary from somewhat dry to somewhat moist, but are usually not extremely dry. White pine, hemlock, and red oak are typical canop…	01	Forest & Woodland	01.C	Temperate Forest	01.C.02	Cool Temperate Forest	D008	Eastern North American Cool Temperate Forest	M014	Northern Mesic Hardwood & Conifer Forest	0	0
NO	101	5517	Paleozoic Plateau Bluff and Talus	01.C.2.D008M014E101	This system is found in the driftless regions of southeastern Minnesota, southwestern Wisconsin, and northern Iowa and Illinois. This region was not glaciated like the surrounding areas and thus is predominated by rolling hills and bluff outcrops. This system is found primarily on blufftops and dry upper slopes along the Upper Mississippi River, although it can range into bordering regions such a…	01	Forest & Woodland	01.C	Temperate Forest	01.C.02	Cool Temperate Forest	D008	Eastern North American Cool Temperate Forest	M014	Northern Mesic Hardwood & Conifer Forest	0	0
NO	102	4119	Southern Appalachian Northern Hardwood Forest	01.C.2.D008M014E102	This system consists of hardwood forests of the higher elevation zones of the southern Appalachians, ranging north to Virginia and West Virginia, generally above 4500 feet elevation. Included are classic northern hardwood forests as well as the highest elevation oak forests. Thus, examples may be dominated by various combinations of mesophytic hardwoods – typically sugar maple, yellow birch, beec…	01	Forest & Woodland	01.C	Temperate Forest	01.C.02	Cool Temperate Forest	D008	Eastern North American Cool Temperate Forest	M014	Northern Mesic Hardwood & Conifer Forest	0	0
NO	103	4133	Atlantic Coastal Plain Dry and Dry-Mesic Oak Forest	01.C.2.D008M016E103	This system encompasses oak-dominated forests of somewhat fire-sheltered dry to dry-mesic sites in the coastal plain from southeastern Virginia to Georgia. It occurs in areas somewhat protected from most natural fires by some combination of steeper topography, isolation from the spread of fire, and limited flammability of the vegetation. If fires were more frequent, the vegetation would likely be…	01	Forest & Woodland	01.C	Temperate Forest	01.C.02	Cool Temperate Forest	D008	Eastern North American Cool Temperate Forest	M016	Southern-Central Oak-Hardwood & Pine Forest	0	0
NO	104	4553	Atlantic Coastal Plain Fall-line Sandhills Longleaf Pine Woodland - Offsite Hardwood	01.C.2.D008M016E104	This system occurs in the Fall-Line Sandhills region of from central North Carolina extending into central Georgia. It is the predominant system in its range, covering most of the natural landscape of the region. It occurs on upland sites ranging from gently rolling, broad ridgetops to steeper side slopes, as well as locally in mesic swales and terraces. Most soils are well- to excessively draine…	01	Forest & Woodland	01.C	Temperate Forest	01.C.02	Cool Temperate Forest	D008	Eastern North American Cool Temperate Forest	M016	Southern-Central Oak-Hardwood & Pine Forest	0	0
NO	105	4301	East Gulf Coastal Plain Interior Shortleaf Pine-Oak Forest - Hardwood Modifier	01.C.2.D008M016E105	This forested system of the East Gulf Coastal Plain occurs most extensively on generally rolling uplands north of the range of Pinus palustris. It was the historical matrix in large areas of the region in Alabama and Mississippi, particularly between about 32 degrees 30 minutes N latitude (the approximate local northern limit of the historic range of Pinus palustris), and about 35 degrees N latit…	01	Forest & Woodland	01.C	Temperate Forest	01.C.02	Cool Temperate Forest	D008	Eastern North American Cool Temperate Forest	M016	Southern-Central Oak-Hardwood & Pine Forest	0	0
NO	106	4309	East Gulf Coastal Plain Interior Shortleaf Pine-Oak Forest - Mixed Modifier	01.C.2.D008M016E106	This forested system of the East Gulf Coastal Plain occurs most extensively on generally rolling uplands north of the range of Pinus palustris. It was the historical matrix in large areas of the region in Alabama and Mississippi, particularly between about 32 degrees 30 minutes N latitude (the approximate local northern limit of the historic range of Pinus palustris), and about 35 degrees N latit…	01	Forest & Woodland	01.C	Temperate Forest	01.C.02	Cool Temperate Forest	D008	Eastern North American Cool Temperate Forest	M016	Southern-Central Oak-Hardwood & Pine Forest	0	0
NO	107	4549	Ozark-Ouachita Shortleaf Pine-Bluestem Woodland	01.C.2.D008M016E107	This system represents woodlands of the Ouachita and Ozark mountains region of Arkansas, adjacent Oklahoma, and southern Missouri in which shortleaf pine is the canopy dominant, and the understory is characterized by big bluestem, little bluestem, and other prairie elements. Although examples of this system occur throughout this region, there is local variation in the extent to which they were pr…	01	Forest & Woodland	01.C	Temperate Forest	01.C.02	Cool Temperate Forest	D008	Eastern North American Cool Temperate Forest	M016	Southern-Central Oak-Hardwood & Pine Forest	0	0
NO	108	4328	Ozark-Ouachita Shortleaf Pine-Oak Forest and Woodland	01.C.2.D008M016E108	This system represents forests and woodlands of the Ouachita and Ozark mountains region of Arkansas, adjacent Oklahoma, and southern Missouri in which shortleaf pine is an important or dominant component. Although examples of this system occur throughout this region, there is local variation in the extent to which they were present. For example, this system was historically prominent only in the …	01	Forest & Woodland	01.C	Temperate Forest	01.C.02	Cool Temperate Forest	D008	Eastern North American Cool Temperate Forest	M016	Southern-Central Oak-Hardwood & Pine Forest	0	0
NO	109	4322	Southeastern Interior Longleaf Pine Woodland	01.C.2.D008M016E109	This system encompasses the fire-maintained woodlands and forests of the outer Piedmont of Georgia and the Carolinas and the Talladega upland region (quartzite-slate transition) of Alabama, where longleaf pine is a dominant or codominant canopy species. Examples occur on rolling to somewhat mountainous upland slopes in North Carolina, South Carolina, Georgia, and Alabama. They are believed to nat…	01	Forest & Woodland	01.C	Temperate Forest	01.C.02	Cool Temperate Forest	D008	Eastern North American Cool Temperate Forest	M016	Southern-Central Oak-Hardwood & Pine Forest	0	0
NO	110	4538	Southern Appalachian Low Mountain Pine Forest	01.C.2.D008M016E110	This system consists of shortleaf pine- and Virginia pine-dominated forests in the southern Appalachians (lower elevations) and adjacent Piedmont; in the northeast, only in Virginia. Examples can occur on a variety of topographic and landscape positions over acidic bedrock, including ridgetops, upper and midslopes, as well as lower elevation mountain valleys. Frequent, low-intensity fires coupled…	01	Forest & Woodland	01.C	Temperate Forest	01.C.02	Cool Temperate Forest	D008	Eastern North American Cool Temperate Forest	M016	Southern-Central Oak-Hardwood & Pine Forest	0	0
NO	111	4329	Southern Piedmont Dry Oak-(Pine) Forest	01.C.2.D008M016E111	This system encompasses the prevailing upland forests of the Piedmont from Virginia southward. High-quality and historic examples are typically dominated by combinations of upland oaks, sometimes with pines as a significant component. These forests occur in a variety of habitats and, under natural conditions, were the matrix vegetation type covering most of the landscape. Much of this system is c…	01	Forest & Woodland	01.C	Temperate Forest	01.C.02	Cool Temperate Forest	D008	Eastern North American Cool Temperate Forest	M016	Southern-Central Oak-Hardwood & Pine Forest	0	0
NO	112	4302	Southern Piedmont Dry Oak-(Pine) Forest - Hardwood Modifier	01.C.2.D008M016E112	This system encompasses the prevailing upland forests of the southern Piedmont. High-quality and historic examples are typically dominated by combinations of upland oaks, sometimes with pines as a significant component, especially in the southern portions of the region. These forests occur in a variety of habitats and, under natural conditions, were the matrix vegetation type covering most of the…	01	Forest & Woodland	01.C	Temperate Forest	01.C.02	Cool Temperate Forest	D008	Eastern North American Cool Temperate Forest	M016	Southern-Central Oak-Hardwood & Pine Forest	0	0
NO	113	4310	Southern Piedmont Dry Oak-(Pine) Forest - Mixed Modifier	01.C.2.D008M016E113	This system encompasses the prevailing upland forests of the southern Piedmont. High-quality and historic examples are typically dominated by combinations of upland oaks, sometimes with pines as a significant component, especially in the southern portions of the region. These forests occur in a variety of habitats and, under natural conditions, were the matrix vegetation type covering most of the…	01	Forest & Woodland	01.C	Temperate Forest	01.C.02	Cool Temperate Forest	D008	Eastern North American Cool Temperate Forest	M016	Southern-Central Oak-Hardwood & Pine Forest	0	0
NO	114	4311	Southern Piedmont Dry Oak-Heath Forest - Mixed Modifier	01.C.2.D008M016E114	This system occupies dry rolling to somewhat dissected uplands of the Piedmont of Virginia and adjacent Maryland where it forms the vegetational matrix. These uplands are underlain by plutonic, felsic metamorphic and acidic metasedimentary rocks. Natural vegetation is dominated by dry, mixed oak forests with ericaceous understories. The heavily ericaceous-dominated understories (especially Kalmia…	01	Forest & Woodland	01.C	Temperate Forest	01.C.02	Cool Temperate Forest	D008	Eastern North American Cool Temperate Forest	M016	Southern-Central Oak-Hardwood & Pine Forest	0	0
NO	115	4131	Eastern Great Plains Tallgrass Aspen Parkland	01.C.2.D008M151E115	Aspen parklands are found primarily on the Glacial Lake Agassiz plain in northwestern Minnesota, ranging into southern Manitoba and eastern North Dakota. These areas are flat and usually have failry rich soils ranging from loamy to gravelly in texture. Aspen parklands include a mosaic of tallgrass prairie, wet prairie, brush prairie, and aspen-oak woodlands. They are characterized by quaking aspe…	01	Forest & Woodland	01.C	Temperate Forest	01.C.02	Cool Temperate Forest	D008	Eastern North American Cool Temperate Forest	M151	Northern Great Plains Woodland	0	0
NO	116	4138	Northwestern Great Plains Aspen Forest and Parkland	01.C.2.D008M151E116	This system ranges from the North Dakota/Manitoba border west to central Alberta and is considered part of the boreal-mixedgrass prairie grassland transition region. The climate in this region is mostly subhumid low boreal with short, warm summers and cold, long winters. Much of this region is covered with undulating to kettled glacial till. Quaking aspen characterizes this system. Common associa…	01	Forest & Woodland	01.C	Temperate Forest	01.C.02	Cool Temperate Forest	D008	Eastern North American Cool Temperate Forest	M151	Northern Great Plains Woodland	0	0
NO	117	5805	Northwestern Great Plains Shrubland	01.C.2.D008M151E117	This ecological system ranges from South Dakota into southern Canada on moderately shallow to deep, fine to sandy loam soils. These sites are typically moister than most of the surrounding area. This system is composed largely of tall, deciduous shrubs occuring along upper terrances, gentle slopes near breaks, and toeslopes, often in upper terraces or near rivers and streams. It usually is compos…	01	Forest & Woodland	01.C	Temperate Forest	01.C.02	Cool Temperate Forest	D008	Eastern North American Cool Temperate Forest	M151	Northern Great Plains Woodland	0	0
NO	118	4312	Western Great Plains Dry Bur Oak Forest and Woodland	01.C.2.D008M151E118	This system is found throughout the northern part of western Great Plains. It often occurs as small to large patches on buttes, escarpments, and in foothill zones, usually on northerly-facing slopes. It is dominated by bur oak with a sparse to moderate cover of prairie grasses or woodland sedges. Shrubs such as choke cherry, beaked hazelnut, snowberry, or Saskatoon serviceberry can occur. Histori…	01	Forest & Woodland	01.C	Temperate Forest	01.C.02	Cool Temperate Forest	D008	Eastern North American Cool Temperate Forest	M151	Northern Great Plains Woodland	0	0
NO	119	4154	Western Great Plains Wooded Draw and Ravine	01.C.2.D008M151E119	This system is found throughout the western Great Plains and is typically found associated with permanent or ephemeral streams. It may occur on steep northern slopes or within canyon bottoms that do not experience periodic flooding, although soil moisture and topography allow greater than normal moisture conditions compared to the surrounding areas. Occurrences can be either tree-dominated or pre…	01	Forest & Woodland	01.C	Temperate Forest	01.C.02	Cool Temperate Forest	D008	Eastern North American Cool Temperate Forest	M151	Northern Great Plains Woodland	0	0
NO	120	4403	Southern Atlantic Coastal Plain Mesic Hardwood Forest	01.C.2.D008M153E120	This upland system of the Atlantic Coastal Plain ranges from southern New Jersey south to Georgia in a variety of moist but non-wetland sites that are naturally sheltered from frequent fire. Such sites include lower slopes and bluffs along streams and rivers in dissected terrain, mesic flats between drier pine-dominated uplands and floodplains, and local raised areas within bottomland terraces or…	01	Forest & Woodland	01.C	Temperate Forest	01.C.02	Cool Temperate Forest	D008	Eastern North American Cool Temperate Forest	M153	Central Mesophytic Hardwood Forest	0	0
NO	121	4128	East Gulf Coastal Plain Northern Loess Bluff Forest	01.C.2.D008M153E121	This system is largely confined to steep bluffs bordering the northern portion of the eastern edge of the Mississippi River Alluvial Plain. The geology is typically mapped as the Jackson Formation. These bluffs extend up to 150 m (500 feet) in elevation and from 30 to 60 m (100-200 feet) above the adjacent plain. They consist of a belt of Pleistocene and Tertiary eolian deposits (Braun 1950) that…	01	Forest & Woodland	01.C	Temperate Forest	01.C.02	Cool Temperate Forest	D008	Eastern North American Cool Temperate Forest	M153	Central Mesophytic Hardwood Forest	0	0
NO	122	4205	East Gulf Coastal Plain Northern Mesic Hardwood Forest	01.C.2.D008M153E122	This system includes mesic deciduous hardwood forests of inland portions of the East Gulf Coastal Plain, including Alabama, Mississippi, western Kentucky, and western Tennessee. This system covers parts of the more mesic forests in the coastal plain portion of the Western Mesophytic Forest Region of Braun (1950) referred to as mesophytic mixed hardwoods, as well as mesic forests in the adjacent "…	01	Forest & Woodland	01.C	Temperate Forest	01.C.02	Cool Temperate Forest	D008	Eastern North American Cool Temperate Forest	M153	Central Mesophytic Hardwood Forest	0	0
NO	123	4123	North-Central Interior Beech-Maple Forest	01.C.2.D008M153E123	Beech-Maple forests are found primarily along the southern Great Lakes, extending into the northeast in extreme western Pennsylvania and New York. It is typically found on flat to rolling uplands with rich loam soils over glacial till. This forest is characterized by a dense tree canopy that provides material for a thick layer of humus and leaf litter. These provide nutrients for a dense and rich…	01	Forest & Woodland	01.C	Temperate Forest	01.C.02	Cool Temperate Forest	D008	Eastern North American Cool Temperate Forest	M153	Central Mesophytic Hardwood Forest	0	0
NO	124	4124	North-Central Interior Maple-Basswood Forest	01.C.2.D008M153E124	Maple-basswood forests are primarily found where the prairies from the west meet the forests from the east in Minnesota, Wisconsin, and Iowa. This forest system is distinguished by underlying moist soils and the predominance of hardwood species forming a moderately dense to dense canopy. Examples of this system occur on valley slopes and bottoms often with northern or eastern aspects. Soils are m…	01	Forest & Woodland	01.C	Temperate Forest	01.C.02	Cool Temperate Forest	D008	Eastern North American Cool Temperate Forest	M153	Central Mesophytic Hardwood Forest	0	0
NO	125	4207	Ozark-Ouachita Mesic Hardwood Forest	01.C.2.D008M153E125	This system is found on lower slopes, toeslopes and valley bottoms within the Ozark and Ouachita regions, as well as on north slopes. In the Ozarks, northern red oak increases in abundance compared to dry-mesic habitats, and sugar maple is sometimes a leading dominant. On more alkaline moist soils, chinquapin oak, American basswood, and eastern redbud may be common. In the Boston Mountains, mesic…	01	Forest & Woodland	01.C	Temperate Forest	01.C.02	Cool Temperate Forest	D008	Eastern North American Cool Temperate Forest	M153	Central Mesophytic Hardwood Forest	0	0
NO	126	4402	South-Central Interior Mesophytic Forest	01.C.2.D008M153E126	The core distribution of this system lies in the Cumberland and Allegheny plateaus, extending into the northeast in West Virginia and southwestern Virginia, with very limited occurrence in western Pennsylvania and New York. These high-diversity, predominately deciduous forests occur on deep and enriched soils, in non-montane settings and usually in somewhat protected landscape positions such as c…	01	Forest & Woodland	01.C	Temperate Forest	01.C.02	Cool Temperate Forest	D008	Eastern North American Cool Temperate Forest	M153	Central Mesophytic Hardwood Forest	0	0
NO	127	4401	Southern and Central Appalachian Cove Forest	01.C.2.D008M153E127	This system consists of mesophytic hardwood or hemlock-hardwood forests of sheltered topographic positions in the Blue Ridge and central Appalachian Mountains. Examples are generally found on concave slopes that promote moist conditions. The system includes a mosaic of acidic and "rich" coves, the latter with higher diversity and density in the herbaceous layer. Both acidic and rich coves may occ…	01	Forest & Woodland	01.C	Temperate Forest	01.C.02	Cool Temperate Forest	D008	Eastern North American Cool Temperate Forest	M153	Central Mesophytic Hardwood Forest	0	0
NO	128	4203	Crowley's Ridge Mesic Loess Slope Forest	01.C.2.D008M153E128	This system of mesic upland forests is confined to Crowley's Ridge, along the western side of the lower Mississippi River. This vegetation and the ridge itself are very distinctive from that of the adjacent alluvial plain. The ridge is a remnant loess-capped feature rising from 30 m to over 60 m (100-200 feet) above the alluvial plain surface, to about 150 m (450 feet) above sea level. The base o…	01	Forest & Woodland	01.C	Temperate Forest	01.C.02	Cool Temperate Forest	D008	Eastern North American Cool Temperate Forest	M153	Central Mesophytic Hardwood Forest	0	0
NO	129	4202	Southern Piedmont Mesic Forest	01.C.2.D008M153E129	This system encompasses mixed deciduous hardwood (or occasionally hardwood-pine) forests of mesic sites in the Piedmont from Virginia southward. Most examples occur on lower or north-facing slopes where topography creates mesic moisture conditions. A mix of a small number of mesophytic trees is usually dominant, with beech most prominent. A few places support heath bluffs, where dense shrub layer…	01	Forest & Woodland	01.C	Temperate Forest	01.C.02	Cool Temperate Forest	D008	Eastern North American Cool Temperate Forest	M153	Central Mesophytic Hardwood Forest	0	0
NO	130	4314	Appalachian Shale Barrens	01.C.2.D008M159E130	The hot, dry, and rocky shale barrens are a distinctive system of the central Appalachians from West Virginia to Pennsylvania. Occurring at low to mid elevations, the substrate includes areas of solid rock as well as shale scree, usually steeply sloped. The exposure, steep slopes, unstable shale scree, and lack of soil create extreme conditions for plant growth. The barrens are usually a mosaic o…	01	Forest & Woodland	01.C	Temperate Forest	01.C.02	Cool Temperate Forest	D008	Eastern North American Cool Temperate Forest	M159	Northern & Eastern Pine - Oak Forest, Woodland & Barrens	0	0
NO	131	4211	Atlantic Coastal Plain Northern Maritime Forest	01.C.2.D008M159E131	This system encompasses a range of woody vegetation present on barrier islands and near-coastal strands from southeastern Virginia (Virginia Beach) northward along the Atlantic Coastal Plain to Cape Cod. It includes forests and shrublands whose structure and composition are influenced by proximity to marine environments, including both upland and wetlands. Vegetation includes narrow bands of fore…	01	Forest & Woodland	01.C	Temperate Forest	01.C.02	Cool Temperate Forest	D008	Eastern North American Cool Temperate Forest	M159	Northern & Eastern Pine - Oak Forest, Woodland & Barrens	0	0
NO	132	5515	Laurentian Pine-Oak Barrens	01.C.2.D008M159E132	Pine-oak barrens are found in pockets throughout the northern and western Great Lakes region. They mainly occur on dry, sandy glacial outwash plains where wildfire could be quite frequent. Jack pine, northern pin oak, and, to a lesser degree, red pine, eastern white pine, black oak, and white oak, are most common. They tend to be surrounded by closed forests of jack pine and/or mixed oak and pine…	01	Forest & Woodland	01.C	Temperate Forest	01.C.02	Cool Temperate Forest	D008	Eastern North American Cool Temperate Forest	M159	Northern & Eastern Pine - Oak Forest, Woodland & Barrens	0	0
NO	133	4539	Northeastern Interior Pine Barrens	01.C.2.D008M159E133	Pitch pine barrens of inland regions of the northeastern U.S. occur on flat to rolling glacial outwash plains, ancient sand dunes, and glacial till. The sandy soils are dry to very dry, acidic, and low in nutrients. Pitch pine is the usual dominant; open woodland is the typical cover. Red oak, white pine, and gray birch are common associates. Thickets of scrub oak or dwarf chinkapin oak are commo…	01	Forest & Woodland	01.C	Temperate Forest	01.C.02	Cool Temperate Forest	D008	Eastern North American Cool Temperate Forest	M159	Northern & Eastern Pine - Oak Forest, Woodland & Barrens	0	0
NO	134	4540	Northern Atlantic Coastal Plain Pitch Pine Barrens	01.C.2.D008M159E134	This system is comprised of dry pitch pine woodlands of the coastal plain from Cape Cod south through Long Island and New Jersey, with occasional occurrences south to Maryland. The deep, sandy soils support various combinations of canopy of pitch pine or pine-oak, a tall-shrub layer dominated by shrubby oak species, and a low-shrub layer characterized by lowbush blueberry and other low shrubs. Th…	01	Forest & Woodland	01.C	Temperate Forest	01.C.02	Cool Temperate Forest	D008	Eastern North American Cool Temperate Forest	M159	Northern & Eastern Pine - Oak Forest, Woodland & Barrens	0	0
NO	135	4537	Southern Appalachian Montane Pine Forest and Woodland	01.C.2.D008M159E135	This system consists of predominantly evergreen woodlands occupying very exposed, convex, often rocky south- and west-facing slopes, ridge spurs, crests, and clifftops in the central Appalachians, Southern Ridge and Valley and Southern Blue Ridge. They occur at moderate to upper elevations (1500-4000 feet). The underlying rock is acidic and sedimentary or metasedimentary (e.g., quartzites, sandst…	01	Forest & Woodland	01.C	Temperate Forest	01.C.02	Cool Temperate Forest	D008	Eastern North American Cool Temperate Forest	M159	Northern & Eastern Pine - Oak Forest, Woodland & Barrens	0	0
NO	136	4602	East Cascades Mesic Montane Mixed-Conifer Forest and Woodland	01.C.2.D009M017E136	This ecological system is composed of variable montane coniferous forests typically below Pacific silver fir forests along the crest east of the Cascades. This system also includes montane forests along rivers and slopes, and in mesic "coves" which were historically protected from wildfires. Most occurrences of this system are dominated by a mix of Douglas-fir with grand fir and/or western hemloc…	01	Forest & Woodland	01.C	Temperate Forest	01.C.02	Cool Temperate Forest	D009	Western North American Cool Temperate Forest	M017	Northern Rocky Mountain Lower Montane & Foothill Forest	0	0
NO	137	4543	Middle Rocky Mountain Montane Douglas-fir Forest and Woodland	01.C.2.D009M017E137	These dry, Douglas-fir forests and woodlands occur at middle to low elevations in mountains in the greater Yellowstone region and extend out in all directions within the Middle Rocky Mountains. Limber pine or lodgepole pines may be present and form a mixed tree layer. Common shrubs, such as mallow-leaf ninebark, common juniper, mountain snowberry, and creeping Oregon-grape often form a layer bene…	01	Forest & Woodland	01.C	Temperate Forest	01.C.02	Cool Temperate Forest	D009	Western North American Cool Temperate Forest	M017	Northern Rocky Mountain Lower Montane & Foothill Forest	0	0
NO	138	4524	Northern Rocky Mountain Dry-Mesic Montane Mixed Conifer Forest	01.C.2.D009M017E138	These are variable mixed conifer forests, usually with Douglas fir present with some Ponderosa pine, often with some lodgepole pine, larch, or western white pine. This system also includes the driest Douglas-fir - grand fir forests. The understory of these forests are variable but often open, with grassses or deciduous shrubs. Fire suppression is changing these forests, leading to greater dominan…	01	Forest & Woodland	01.C	Temperate Forest	01.C.02	Cool Temperate Forest	D009	Western North American Cool Temperate Forest	M017	Northern Rocky Mountain Lower Montane & Foothill Forest	0	0
NO	139	5302	Northern Rocky Mountain Foothill Conifer Wooded Steppe	01.C.2.D009M017E139	This system occurs at the broad transition between sagebrush and dry conifer forests. It is comprised of Ponderosa pine or Douglas-fir savannas or open woodlands, with sagebrush and bitterbrush and bunchgrass understories. They occur on dunes, rocky ridges, scablands, or broken rock where conditions prevent a typical forest or woodland from developing, but enough trees become established to form …	01	Forest & Woodland	01.C	Temperate Forest	01.C.02	Cool Temperate Forest	D009	Western North American Cool Temperate Forest	M017	Northern Rocky Mountain Lower Montane & Foothill Forest	0	0
NO	140	4609	Northern Rocky Mountain Mesic Montane Mixed Conifer Forest	01.C.2.D009M017E140	These are mid-elevation, moist to wet, mixed conifer forests found in the inland areas of the Pacific Northwest. It occurs on valley bottoms, canyons and toesslopes where soil moisture is high, but sites are not flooded. Western hemlock and western red-cedar, with Douglas-fir are most common. Moist grand fir forests are included. Other trees such as western white pine, lodgepole pine, Pacific yew…	01	Forest & Woodland	01.C	Temperate Forest	01.C.02	Cool Temperate Forest	D009	Western North American Cool Temperate Forest	M017	Northern Rocky Mountain Lower Montane & Foothill Forest	0	0
NO	141	4529	Northern Rocky Mountain Ponderosa Pine Woodland and Savanna	01.C.2.D009M017E141	These ponderosa pine woodlands and savannas (grasslands with scattered trees) are found in the foothills in the northwestern US and western Canada. Ponderosa pine is usually the only tree present, although occasionally Douglas-fir, limber pine, western larch or western juniper can be found. It occurs on all slopes and aspects, and usually had a grass layer of pinegrass or Idaho fescue, historical…	01	Forest & Woodland	01.C	Temperate Forest	01.C.02	Cool Temperate Forest	D009	Western North American Cool Temperate Forest	M017	Northern Rocky Mountain Lower Montane & Foothill Forest	0	0
NO	142	4510	Northern Rocky Mountain Western Larch Savanna	01.C.2.D009M017E142	This ecological systemoccurs in the interior montane zone of the Pacific Northwest in northern Idaho and adjacent Montana, Washington, Oregon, and in southeastern interior British Columbia. It also appears in the east Cascades of Washington.These are open woodlands and savannas dominated by western larch, historically maintained by fire. Ponderosa pine and Douglas-fir can occur, but these are ver…	01	Forest & Woodland	01.C	Temperate Forest	01.C.02	Cool Temperate Forest	D009	Western North American Cool Temperate Forest	M017	Northern Rocky Mountain Lower Montane & Foothill Forest	0	0
NO	143	4548	Northwestern Great Plains - Black Hills Ponderosa Pine Woodland and Savanna	01.C.2.D009M017E143	These open pine woodlands and savannas are found in the northwestern Great Plains on gentle to steep slopes along escarpments, buttes, canyons, ridges, ravines and rocky areas. Ponderosa pine in the most common tree and ranges from scatter large trees in a grassland (savanna) to dense trees on cooler north facing slopes, but is frequently an open woodland. Junipers and some deciduous trees may be…	01	Forest & Woodland	01.C	Temperate Forest	01.C.02	Cool Temperate Forest	D009	Western North American Cool Temperate Forest	M017	Northern Rocky Mountain Lower Montane & Foothill Forest	0	0
NO	144	4526	Rocky Mountain Foothill Limber Pine-Juniper Woodland	01.C.2.D009M017E144	These woodlands occur in the Rocky Mountain foothills from the northern Colorado Front Range to Montana extending east into the plains on rocky hills, especially on cooler north slopes. The trees are often patchy and it include tree "savannas" composed of either limber pine, Utah juniper, Rocky Mountain juniper, or a mix of these small trees. Sites are often rocky with few shrubs or grasses. Howe…	01	Forest & Woodland	01.C	Temperate Forest	01.C.02	Cool Temperate Forest	D009	Western North American Cool Temperate Forest	M017	Northern Rocky Mountain Lower Montane & Foothill Forest	0	0
NO	145	4324	Inter-Mountain Basins Aspen-Mixed Conifer Forest and Woodland	01.C.2.D009M020E145	These are woodlands and forests found across the intermountain west, but especially in the mountains of the Colorado Plateua and Great Basin. They occur on moist soils on slopes in the mountains, but are also found on clay-rich soils in intermontane valleys. These forests are a mix of deciduous and coniferous trees, with quaking aspen always abundant, and one or more conifer species, especially p…	01	Forest & Woodland	01.C	Temperate Forest	01.C.02	Cool Temperate Forest	D009	Western North American Cool Temperate Forest	M020	Rocky Mountain Subalpine & High Montane Conifer Forest	0	0
NO	146	4515	Inter-Mountain Basins Subalpine Limber-Bristlecone Pine Woodland	01.C.2.D009M020E146	In the high mountains of the Great Basin and eastern California, limber pine and bristlecone pine woodlands are found on high-elevation ridges and rocky slopes above the subalpine forests. Site are harsh for woody plants, with drying winds, rocky soils and a short growing season. These woodlands often are on southwestern-facing steep slopes, or on ridge tops. The trees are widely-spaced, and gnar…	01	Forest & Woodland	01.C	Temperate Forest	01.C.02	Cool Temperate Forest	D009	Western North American Cool Temperate Forest	M020	Rocky Mountain Subalpine & High Montane Conifer Forest	0	0
NO	147	4525	Northern Rocky Mountain Subalpine Woodland and Parkland	01.C.2.D009M020E147	These are high-elevation stunted tree clumps, open woodlands, with herb- or dwarf-shrub-dominated openings, occurring above closed forest ecosystems and below alpine communities. The climate is typically very cold in winter and dry in summer. This system is found on ridgetops, mountain slopes, glacial trough walls and moraines, talus slopes, landslides and rockslides, and cirque headwalls and bas…	01	Forest & Woodland	01.C	Temperate Forest	01.C.02	Cool Temperate Forest	D009	Western North American Cool Temperate Forest	M020	Rocky Mountain Subalpine & High Montane Conifer Forest	0	0
NO	148	4111	Rocky Mountain Aspen Forest and Woodland	01.C.2.D009M020E148	Forests of quaking aspen are found all across the Rocky Mountains and Great Basin of the west. With their trembling green or gold leaves, and white bark, quaking aspen forests make for some of the most beautiful of western forests. They occur across a wide range of elevations in the mountains, from about 1,525 to 3,050 meters, but require adequate rain or snow fall to maintain the soil moisture t…	01	Forest & Woodland	01.C	Temperate Forest	01.C.02	Cool Temperate Forest	D009	Western North American Cool Temperate Forest	M020	Rocky Mountain Subalpine & High Montane Conifer Forest	0	0
NO	149	4527	Rocky Mountain Lodgepole Pine Forest	01.C.2.D009M020E149	Lodgepole pine forests occur throughout the Rocky Mountains from Colorado north and west, from mid- to high-elevations (montane to subalpine). They are usually open forests or dense woodlands dominated almost entirely by lodgepole pine, often 'even aged', meaning the trees all began growth at the same time, and are the same age. In addition to lodgepole pine, other trees can occur, most commonly …	01	Forest & Woodland	01.C	Temperate Forest	01.C.02	Cool Temperate Forest	D009	Western North American Cool Temperate Forest	M020	Rocky Mountain Subalpine & High Montane Conifer Forest	0	0
NO	150	4544	Rocky Mountain Poor-Site Lodgepole Pine Forest	01.C.2.D009M020E150	These are subalpine forests, occasionally found at lower elevations, where lodgepole pine is the most common tree due to rocky and nutrient-poor soils. Places include well-drained pumice deposits, glacial till and alluvium on valley floors where cold-air pools in the evenings, on warm, dry shallow soils over fractured quartzite bedrock, or on shallow dry soils of volcanic ash. Following a fire th…	01	Forest & Woodland	01.C	Temperate Forest	01.C.02	Cool Temperate Forest	D009	Western North American Cool Temperate Forest	M020	Rocky Mountain Subalpine & High Montane Conifer Forest	0	0
NO	151	4531	Rocky Mountain Subalpine Dry-Mesic Spruce-Fir Forest and Woodland	01.C.2.D009M020E151	These are the most abundant high elevation conifer forests and woodlands found in mountains of the western US, occurring on cold, higher elevation, dry to moist sites. They are not found on wetter upland sites, such as north-facing toeslopes and moist valley bottoms. In addition to Engelmann spruce and subalpine fir, Douglas-fir and lodgepole pine trees may be common. Quaking aspen may be present…	01	Forest & Woodland	01.C	Temperate Forest	01.C.02	Cool Temperate Forest	D009	Western North American Cool Temperate Forest	M020	Rocky Mountain Subalpine & High Montane Conifer Forest	0	0
NO	152	4611	Rocky Mountain Subalpine Mesic Spruce-Fir Forest and Woodland	01.C.2.D009M020E152	This is a high-elevation system of the Rocky Mountains, the dry eastern Cascades and eastern Olympic Mountains. These are the major subalpine forests of the northern Rockies, found on gentle to very steep mountain slopes, high-elevation ridgetops and upper slopes, plateau-like surfaces, basins, alluvial terraces, well-drained benches, and inactive stream terraces. In drier and warmer regions, suc…	01	Forest & Woodland	01.C	Temperate Forest	01.C.02	Cool Temperate Forest	D009	Western North American Cool Temperate Forest	M020	Rocky Mountain Subalpine & High Montane Conifer Forest	0	0
NO	153	4532	Rocky Mountain Subalpine-Montane Limber-Bristlecone Pine Woodland	01.C.2.D009M020E153	These woodlands occur throughout the southern and central Rocky Mountains and extend west into the Colorado Plateau region. They thrive in adverse environments that are dry, rocky and windy, often on exposed ridges and warmer south or west facing slopes at montane to upper treeline. These woodlands are composed of limber pine or bristlecone pine trees with Rocky Mountain juniper, lodgepole pine, …	01	Forest & Woodland	01.C	Temperate Forest	01.C.02	Cool Temperate Forest	D009	Western North American Cool Temperate Forest	M020	Rocky Mountain Subalpine & High Montane Conifer Forest	0	0
NO	154	4112	Rocky Mountain Bigtooth Maple Ravine Woodland	01.C.2.D009M022E154	This ecological system occurs in cool ravines, on toeslopes and benches near creeks and streams in the mountains of northern and central Utah, into southern Idaho, as well as in scattered localities all the way south into the Trans-Pecos of Texas. They are usually found on rocky soils with some moisture held by the soils. These woodlands are dominated by bigtooth maple but may include mixed stand…	01	Forest & Woodland	01.C	Temperate Forest	01.C.02	Cool Temperate Forest	D009	Western North American Cool Temperate Forest	M022	Southern Rocky Mountain Lower Montane Forest	0	0
NO	155	4528	Southern Rocky Mountain Dry-Mesic Montane Mixed Conifer Forest and Woodland	01.C.2.D009M022E155	Dry forests and woodlands with a mix of conifer trees that occur throughout the southern Rocky Mountains. In this region of relatively dry climate, they are found on all aspects on mountain slopes, ridges and ridge tops, canyon side slopes, and plateaus. The mix of trees is variable, depending on elevation and moisture conditions, as well as how long since the last fire. Douglas-fir forests occup…	01	Forest & Woodland	01.C	Temperate Forest	01.C.02	Cool Temperate Forest	D009	Western North American Cool Temperate Forest	M022	Southern Rocky Mountain Lower Montane Forest	0	0
NO	156	4610	Southern Rocky Mountain Mesic Montane Mixed Conifer Forest and Woodland	01.C.2.D009M022E156	Mesic mixed conifer forests are found in cool, moist locations of the southern Rocky Mountains. They grow on lower and middle slopes of ravines, on stream terraces, on north- or east-facing slopes, and other places where soils are moist. Douglas-fir, blue spruce, and white fir are the most common trees, but Engelmann spruce or ponderosa pine may be present. Quaking aspen is also sometimes found. …	01	Forest & Woodland	01.C	Temperate Forest	01.C.02	Cool Temperate Forest	D009	Western North American Cool Temperate Forest	M022	Southern Rocky Mountain Lower Montane Forest	0	0
NO	157	5605	Southern Rocky Mountain Ponderosa Pine Savanna	01.C.2.D009M022E157	This system is best described as a savanna that has widely spaced ponderosa pine trees. They occur at the lower treeline, where montane forests give way to valley grasslands. Elevations range from less than 1900 m northern Wyoming to 2700 m on the higher plateaus of the interior southwest. This system is found on rolling plains, plateaus, or dry slopes usually on more southerly aspects. Savannas …	01	Forest & Woodland	01.C	Temperate Forest	01.C.02	Cool Temperate Forest	D009	Western North American Cool Temperate Forest	M022	Southern Rocky Mountain Lower Montane Forest	0	0
NO	158	4530	Southern Rocky Mountain Ponderosa Pine Woodland	01.C.2.D009M022E158	This very widespread ecological system is most common throughout the cordillera of the Rocky Mountains, from the Greater Yellowstone region south.These woodlands occur where montane forests give way to valley grasslands or shrublands, typically in warm, dry, exposed sites. These woodlands are found on all slopes and aspects but can be common on steep slopes or ridgetops. Ponderosa pine is the com…	01	Forest & Woodland	01.C	Temperate Forest	01.C.02	Cool Temperate Forest	D009	Western North American Cool Temperate Forest	M022	Southern Rocky Mountain Lower Montane Forest	0	0
NO	159	4520	California Montane Jeffrey Pine-(Ponderosa Pine) Woodland	01.C.2.D009M023E159	Open pine dominated woodlands found on dry mountain terraces and plateaus, usually on the east side of the Sierra or Cascades, or Transverse Ranges. They include Ponderosa pine woodlands, Jeffrey pine woodlands, or occasionally mixes of the two. Rarely in the northern Modoc, Washoe pine replaces Jeffrey pine. At the drier edges, western Juniper occurs. Historically these were open with grassy und…	01	Forest & Woodland	01.C	Temperate Forest	01.C.02	Cool Temperate Forest	D009	Western North American Cool Temperate Forest	M023	Southern Vancouverian Montane & Foothill Forest	0	0
NO	160	4516	Klamath-Siskiyou Lower Montane Serpentine Mixed Conifer Woodland	01.C.2.D009M023E160	Lowland and lower montane mixed conifer woodlands, dominated by Jeffrey pine, with a diverse array of mixed conifers found on serpentine soils. Often, but not always stoney, these sites usually are fairly open woodlands, with a variable understory ranging from dense evergreen shrubs to more open grasss and wildflowers. They occur below 1500 m (4550 feet) in elevation below winter snow accumulatio…	01	Forest & Woodland	01.C	Temperate Forest	01.C.02	Cool Temperate Forest	D009	Western North American Cool Temperate Forest	M023	Southern Vancouverian Montane & Foothill Forest	0	0
NO	161	4517	Klamath-Siskiyou Upper Montane Serpentine Mixed Conifer Woodland	01.C.2.D009M023E161	These are mixed conifer forests and woodlands found on serpentine soils above 1500 m (4550 feet) in elevations in the Kalmath-Siskiyou Mountains. These are variable, but usually have Shasta red fir, or western white, Jeffrey or foxtail pine present, with evergreen shrubs dominating the understory. Woodlands often have smaller patches of barrens and wetlands within them.	01	Forest & Woodland	01.C	Temperate Forest	01.C.02	Cool Temperate Forest	D009	Western North American Cool Temperate Forest	M023	Southern Vancouverian Montane & Foothill Forest	0	0
NO	162	4519	Mediterranean California Dry-Mesic Mixed Conifer Forest and Woodland	01.C.2.D009M023E162	Dry mixed conifer forests and woodlands, usually with Douglas-fir codominant with sugar pine, incense cedar, and/or Ponderosa pine. In the transverse ranges of southern California, incense cedar can be codominant with white fir in this sytem, but further north white fir is an indicator of the moist-mesic mixed conifer system. These forests and woodlands were fire maintained ecosystems, mostly now…	01	Forest & Woodland	01.C	Temperate Forest	01.C.02	Cool Temperate Forest	D009	Western North American Cool Temperate Forest	M023	Southern Vancouverian Montane & Foothill Forest	0	0
NO	163	4603	Mediterranean California Mesic Mixed Conifer Forest and Woodland	01.C.2.D009M023E163	These are mixed conifer forests dominated by white fir, usually with some Douglas-fir, incense cedar, pine (Ponderosa, Jeffrey, sugar most often), or with Shasta red fir at higher elevations. In limited locations in the central Sierra Nevada, giant sequoia dominates, usually with white fir, and at the highest elevations also with California red fir. These forests are variable, with diverse unders…	01	Forest & Woodland	01.C	Temperate Forest	01.C.02	Cool Temperate Forest	D009	Western North American Cool Temperate Forest	M023	Southern Vancouverian Montane & Foothill Forest	0	0
NO	164	4546	Sierran-Intermontane Desert Western White Pine-White Fir Woodland	01.C.2.D009M023E164	This system represents mid to high elevation, open woodlands dominated by western white pine, occasionally with white fir, occuring in the desert mountains of Nevada, south-central Oregon and eastern California. They occur on all slopes and aspects, but most frequently are found on drier areas, including southeast and northwest slopes and ridges. They are comprised of large, widely spaced white p…	01	Forest & Woodland	01.C	Temperate Forest	01.C.02	Cool Temperate Forest	D009	Western North American Cool Temperate Forest	M023	Southern Vancouverian Montane & Foothill Forest	0	0
NO	165	4601	California Coastal Redwood Forest	01.C.2.D009M024E165	These are giant conifers forests, found in the coastal fog belt. Among the tallest forests in the world, coast redwood, Port Orford cedar, Douglas fir and western hemlock trees grow over 300 feet tall, sometimes with tanoak and laurel subcanopies over 100 feet tall. They occur on river terraces and coastal slopes. Understory plants are diverse and typical of coastal conifer forests, although usua…	01	Forest & Woodland	01.C	Temperate Forest	01.C.02	Cool Temperate Forest	D009	Western North American Cool Temperate Forest	M024	Vancouverian Lowland & Montane Rainforest	0	0
NO	166	4148	North Pacific Broadleaf Landslide Forest and Shrubland	01.C.2.D009M024E166	These are forests or shrublands, usually found on recent or unstabilized landslides, most commonly on toeslopes above rivers, or immediately along the coast or anywhere else landslides are common. Throughout most of the region, they are dominated by red alder, although other deciduous species salmonberry, thimbleberry, currents, devil's club and sometimes bigleaf maple can also be codominant. Sim…	01	Forest & Woodland	01.C	Temperate Forest	01.C.02	Cool Temperate Forest	D009	Western North American Cool Temperate Forest	M024	Vancouverian Lowland & Montane Rainforest	0	0
NO	167	4547	North Pacific Dry-Mesic Silver Fir-Western Hemlock-Douglas-fir Forest	01.C.2.D009M024E167	This is a dominant forest system in western Oregon and Washington, usually supporting mixed forests of Douglas-fir, Pacific silver fir and western hemlock. These are giant conifer forests, with trees often over 250 feet tall if undisturbed. The understory is variable, including shrubs, forbs, or ferns, and extensive down logs and snags.	01	Forest & Woodland	01.C	Temperate Forest	01.C.02	Cool Temperate Forest	D009	Western North American Cool Temperate Forest	M024	Vancouverian Lowland & Montane Rainforest	0	0
NO	168	4604	North Pacific Hypermaritime Sitka Spruce Forest	01.C.2.D009M024E168	These are coastal forests dominated by Sitka spruce, and often have a mixture of other conifers present, such as western hemlock, western red-cedar, or Alaska yellow-cedar. Western hemlock is very often codominant. These forests are restricted to areas within 25 km of saltwater and are most abundant along the coast of Vancouver Island, southern and northern portions of coastal British Columbia, t…	01	Forest & Woodland	01.C	Temperate Forest	01.C.02	Cool Temperate Forest	D009	Western North American Cool Temperate Forest	M024	Vancouverian Lowland & Montane Rainforest	0	0
NO	169	4613	North Pacific Hypermaritime Western Red-cedar-Western Hemlock Forest	01.C.2.D009M024E169	These are tall coastal conifer forests dominated by western hemlock and western red cedar. They are found at low elevations, and usually within 15 miles of the ocean, with cool summers, abundant fog, very wet winters without a major snowpack. Most remnants are old-growth forests with dense understories of evergreen shrubs such as salal and evergreen huckleberry, deciduous shrubs (fools and red hu…	01	Forest & Woodland	01.C	Temperate Forest	01.C.02	Cool Temperate Forest	D009	Western North American Cool Temperate Forest	M024	Vancouverian Lowland & Montane Rainforest	0	0
NO	170	4338	North Pacific Lowland Mixed Hardwood-Conifer Forest and Woodland	01.C.2.D009M024E170	This lowland mixed hardwood - conifer forest system occurs throughout the Pacific Northwest. These forests are composed of large conifers, including douglas-fir, western red-cedar, grand fir,western hemlock, and/or sitka spruce, with deciduous hardwood trees present and usually codominant, such as bigleaf maple, oregon white oak, red alder, cascara false buckthorn, and pacific dogwood. Under the …	01	Forest & Woodland	01.C	Temperate Forest	01.C.02	Cool Temperate Forest	D009	Western North American Cool Temperate Forest	M024	Vancouverian Lowland & Montane Rainforest	0	0
NO	171	4522	North Pacific Maritime Dry-Mesic Douglas-fir-Western Hemlock Forest	01.C.2.D009M024E171	These are the major lowland conifer forests found in foothills and mountains of western Oregon, Washington and British Columbia. They occur in a matrix with the moist-site Douglas-fir western hemlock forest system. Historically they were characterized bytall Douglas fir forests, with western hemlock co-dominant or occasional in the understory, sometimes along with grand fir or western red cedar, …	01	Forest & Woodland	01.C	Temperate Forest	01.C.02	Cool Temperate Forest	D009	Western North American Cool Temperate Forest	M024	Vancouverian Lowland & Montane Rainforest	0	0
NO	172	4606	North Pacific Maritime Mesic-Wet Douglas-fir-Western Hemlock Forest	01.C.2.D009M024E172	This system represents the moist-site variant of the major lowland conifer forests found in foothills and mountains of western Oregon, Washington and British Columbia. They occur in a matrix with the dry-site Douglas-fir western hemlock forest system. Historically they were characterized by a mixed of tall western hemlock, western red cedar and Douglas fir forests, although many have become conif…	01	Forest & Woodland	01.C	Temperate Forest	01.C.02	Cool Temperate Forest	D009	Western North American Cool Temperate Forest	M024	Vancouverian Lowland & Montane Rainforest	0	0
NO	173	4607	North Pacific Mesic Western Hemlock-Silver Fir Forest	01.C.2.D009M024E173	These are large, moist montane conifer forests, found in the wettest and most productive areas of the Pacific Northwest's mountains. Pacific silver fir, western hemlock and western red cedar are the dominant trees of these forests, which rarely support Douglas-fir. The forests are varied, although most of these have some shrubs in the understory, and many are dominated by huckleberry evergreen, A…	01	Forest & Woodland	01.C	Temperate Forest	01.C.02	Cool Temperate Forest	D009	Western North American Cool Temperate Forest	M024	Vancouverian Lowland & Montane Rainforest	0	0
NO	174	4552	North Pacific Wooded Volcanic Flowage	01.C.2.D009M024E174	This system represents the woodlands, savannas and open forests that occur on the recent lava flows found throught the Cascades of the Pacific Northwest. The system includes lava flows from 2000 to 8200 years old, as well as other volcanic events in these northwest systems pyroclastic flows, mudflows, lahars, and debris avalanches create openings in the northwest conifer forests, which are slowly…	01	Forest & Woodland	01.C	Temperate Forest	01.C.02	Cool Temperate Forest	D009	Western North American Cool Temperate Forest	M024	Vancouverian Lowland & Montane Rainforest	0	0
NO	175	4318	Mediterranean California Red Fir Forest	01.C.2.D009M025E175	These are high mountain forests and woodlands dominated by red fir, either California red fir, Shasta red fir or noble fir. They are found usually on deep, well drained soils, often on ridges, moutain terraces or slopes, usually in areas with heavy snowpack. Other conifers can often be found, but are not usually important. The understory is variable, often composed of evergreen shrubs; sometimes …	01	Forest & Woodland	01.C	Temperate Forest	01.C.02	Cool Temperate Forest	D009	Western North American Cool Temperate Forest	M025	Vancouverian Subalpine Forest	0	0
NO	176	4521	Mediterranean California Subalpine Woodland	01.C.2.D009M025E176	This system occurs on ridges and rocky slopes around timberline at 2900 m (9500 feet) elevation in the southern Sierra Nevada and Transverse and Peninsular ranges, up to 3500 m (11,500 feet) in the Sierra Nevada, and 2450 m (8000 feet) in the southern Cascades. Tree species often occur as krummholz growth forms with a wind-pruned, prostrate, and/or shrublike appearance, but in more protected site…	01	Forest & Woodland	01.C	Temperate Forest	01.C.02	Cool Temperate Forest	D009	Western North American Cool Temperate Forest	M025	Vancouverian Subalpine Forest	0	0
NO	177	4605	North Pacific Maritime Mesic Subalpine Parkland	01.C.2.D009M025E177	Subalpine parklands found in the high mountains of the Pacific northwest, composed of clumps of trees to small patches of tall, full sized, subalpine forests of mountain helmlock, silver fir, subalpine fir, and yellow cedar, with open mountain meadows of sedges and moist grasses, alpine dwarf-shrubs )mountain heather), and moist forbs (lupine, valerian, bistort). Often found in a matrix with suba…	01	Forest & Woodland	01.C	Temperate Forest	01.C.02	Cool Temperate Forest	D009	Western North American Cool Temperate Forest	M025	Vancouverian Subalpine Forest	0	0
NO	178	4523	North Pacific Mountain Hemlock Forest	01.C.2.D009M025E178	Forests and woodlands found in the mountains of the northwest. These forests are always dominated by mountain hemlock, and occur just below the subalpine zone, with heavy snowpacks in the winter and short, cool summers. The trees get quite large for montane forests, often having an open understory of grasslike plants, such as woodrush, reedgrass, and fescue, deciduous shrubs such as thin-leaved b…	01	Forest & Woodland	01.C	Temperate Forest	01.C.02	Cool Temperate Forest	D009	Western North American Cool Temperate Forest	M025	Vancouverian Subalpine Forest	0	0
NO	179	4608	Northern California Mesic Subalpine Woodland	01.C.2.D009M025E179	This system occurs on ridges and rocky slopes around timberline at 2600 m (7900 feet) in the central Sierra Nevada and 2450 m (8000 feet) in the southern Cascades. Woodlands are found on concave or mesic slopes in areas with long-lasting snowpack and better soil development than other drier and more exposed subalpine woodlands. The tree canopy is characterized by mountain hemlock and may include …	01	Forest & Woodland	01.C	Temperate Forest	01.C.02	Cool Temperate Forest	D009	Western North American Cool Temperate Forest	M025	Vancouverian Subalpine Forest	0	0
NO	180	9307	Northern Pacific Mesic Subalpine Woodland	01.C.2.D009M025E180	This system occurs on ridges and rocky slopes around timberline at 2600 m (7900 feet) in the central Sierra Nevada and 2450 m (8000 feet) in the southern Cascades. These woodlands are found on concave or mesic slopes in areas with longlasting snowpack and better soil development than other drier and more exposed subalpine woodlands. Characteristic species include Tsuga mertensiana, Abies magnific…	01	Forest & Woodland	01.C	Temperate Forest	01.C.02	Cool Temperate Forest	D009	Western North American Cool Temperate Forest	M025	Vancouverian Subalpine Forest	0	0
NO	181	4533	Sierra Nevada Subalpine Lodgepole Pine Forest and Woodland	01.C.2.D009M025E181	Found at high elevations in the mountains of northern California and south-central Oregon, these are open forests and woodlands dominated almost entirely by Sierran lodgepole pine. They have open understory, often barren with grasses and dry sedges dominant, with patches of evergreen shrubs such as ceanothus and manzanita. These are usually cold and dry forests, sometimes occurring near more char…	01	Forest & Woodland	01.C	Temperate Forest	01.C.02	Cool Temperate Forest	D009	Western North American Cool Temperate Forest	M025	Vancouverian Subalpine Forest	0	0
NO	182	4513	Columbia Plateau Western Juniper Woodland and Savanna	01.C.2.D010M026E182	These open western juniper woodlands and savannas (grasslands with scattered trees) are found on low hills and foothills in the northwestern US. Occasional ponderosa or Jeffery pines may be present, but single-leaf pinyon is absent. Curl-leaf mountain-mahogany may be common in some areas. Basin big sagebrush is the most common shrub, although antelope bitterbrush, rubber rabbitbrush, green rabbit…	01	Forest & Woodland	01.C	Temperate Forest	01.C.02	Cool Temperate Forest	D010	Western North American Cool Temperate Woodland & Scrub	M026	Intermountain Singleleaf Pinyon - Western Juniper Woodland	0	0
NO	183	4514	Great Basin Pinyon-Juniper Woodland	01.C.2.D010M026E183	These woodlands occur on dry mountain ranges of the Great Basin region and eastern foothills of the Sierra Nevada. They are found on warm, dry sites on mountain slopes, mesas, plateaus and ridges, above the valleys where sagebrush is dominant. Severe weather events occurring during the growing season, such as frosts and drought, are thought to limit the distribution of pinyon-juniper woodlands to…	01	Forest & Woodland	01.C	Temperate Forest	01.C.02	Cool Temperate Forest	D010	Western North American Cool Temperate Woodland & Scrub	M026	Intermountain Singleleaf Pinyon - Western Juniper Woodland	0	0
NO	184	4147	Inter-Mountain Basins Curl-leaf Mountain Mahogany Woodland and Shrubland	01.C.2.D010M026E184	Curl-leaf mountain mahogany shrublands or woodlands, usually found on rocky outcrops and warm south-facing hill slopes from canyons and foothills to mountain ridgetops. These extensive woodlands and shrublands are common across the Great Basin from the Sierra Nevada and extend east into south-central Montana and western Colorado. Most areas have exposed rock and bunchgrasses sometimes with scatte…	01	Forest & Woodland	01.C	Temperate Forest	01.C.02	Cool Temperate Forest	D010	Western North American Cool Temperate Woodland & Scrub	M026	Intermountain Singleleaf Pinyon - Western Juniper Woodland	0	0
NO	185	5603	Inter-Mountain Basins Juniper Savanna	01.C.2.D010M026E185	In the intermountain west, these are dry savannas and open woodlands dominated by Utah juniper, found on plateaus, basins, foothills and lower mountain slopes. A savanna is a very open woodland that usually is accompanied by abundant perennial bunchgrasses (growing in clumps) and wildflowers. These very open woodlands grade into true pinyon - juniper forests and woodlands, and to the south Utah j…	01	Forest & Woodland	01.C	Temperate Forest	01.C.02	Cool Temperate Forest	D010	Western North American Cool Temperate Woodland & Scrub	M026	Intermountain Singleleaf Pinyon - Western Juniper Woodland	0	0
NO	186	5601	Colorado Plateau Pinyon-Juniper Shrubland	01.C.2.D010M027E186	This ecological system is characteristic of the rocky mesatops and slopes on the Colorado Plateau and western slope of Colorado. The vegetation is composed of dwarf (usually <3 m tall) two-needle pinyon and/or Utah juniper trees forming extensive tall shrublands/stunted woodlands along the low-elevation margins of pinyon-juniper woodlands. Other shrubs, if present, may include black sagebrush, Wy…	01	Forest & Woodland	01.C	Temperate Forest	01.C.02	Cool Temperate Forest	D010	Western North American Cool Temperate Woodland & Scrub	M027	Rocky Mountain Two-needle Pinyon - Juniper Woodland	0	0
NO	187	4512	Colorado Plateau Pinyon-Juniper Woodland	01.C.2.D010M027E187	These woodlands occur on on dry mountains and foothills of the Colorado Plateau Region from the Western Slope Colorado to the Wasatch Range, south to the Mogollon Rim. Pinyon-juniper woodlands are the predominant low elevation woodlands of this region, on warm, dry sites on mountain slopes, mesas, plateaus, and ridges. Severe weather events occurring during the growing season, such as frosts and …	01	Forest & Woodland	01.C	Temperate Forest	01.C.02	Cool Temperate Forest	D010	Western North American Cool Temperate Woodland & Scrub	M027	Rocky Mountain Two-needle Pinyon - Juniper Woodland	0	0
NO	188	5606	Southern Rocky Mountain Juniper Woodland and Savanna	01.C.2.D010M027E188	This juniper savanna is grassland with scattered mature juniper trees (>150 years old). It includes local areas of more dense juniper trees that form woodland patches. Elevationally it occurs below the ponderosa pine zone in the transition between foothillls and plains in the southern Rocky Mountains in northern New Mexico and southerneastern Colorado extending out into the valleys and plains. On…	01	Forest & Woodland	01.C	Temperate Forest	01.C.02	Cool Temperate Forest	D010	Western North American Cool Temperate Woodland & Scrub	M027	Rocky Mountain Two-needle Pinyon - Juniper Woodland	0	0
NO	189	4534	Southern Rocky Mountain Pinyon-Juniper Woodland	01.C.2.D010M027E189	These open woodlands occur on warm, dry sites in foothills and lower mountains in southern Colorado and north-central New Mexico, and extends out into southeastern Great Plains on mesas and hills. It is composed of two-needle pinyon and/or one-seed juniper trees with Rocky Mountain juniper replaces one-seed juniper at higher elevations. Common shrubs and grasses present include Bigelow's sagebrus…	01	Forest & Woodland	01.C	Temperate Forest	01.C.02	Cool Temperate Forest	D010	Western North American Cool Temperate Woodland & Scrub	M027	Rocky Mountain Two-needle Pinyon - Juniper Woodland	0	0
YES	190	9826	Northwestern Great Plains Floodplain	01.C.3.D011M028E190	This system includes t he floodplains of medium and large rivers of the northwestern Great Plains. This system occurs in the upper Missouri River Basin and includes parts of the Niobrara, White, Cheyenne, Little Missouri, Yellowstone, Powder, Bighorn, Milk, and Musselshell rivers. Alluvial soils and periodic, intermediate flooding (every 5-25 years) typify this system. These are the perennial big…	01	Forest & Woodland	01.C	Temperate Forest	01.C.03	Temperate Flooded & Swamp Forest	D011	Eastern North American Flooded & Swamp Forest	M028	Great Plains Floodplain Forest	1	0
YES	191	9847	Northwestern Great Plains Riparian	01.C.3.D011M028E191	This system represents the streamside woodlands, shrublands, and gravel flats found along the rivers and streams in the northwestern Great Plains. It occurs in habitats ranging from deep cut ravines to wide breaded river-beds. Cottonwood, willows, silver sage, and grasses are the most common dominant species in these linear features. The name "riparian" means narrow. Contrast with Great Plains "F…	01	Forest & Woodland	01.C	Temperate Forest	01.C.03	Temperate Flooded & Swamp Forest	D011	Eastern North American Flooded & Swamp Forest	M028	Great Plains Floodplain Forest	1	0
YES	192	9823	Western Great Plains Floodplain	01.C.3.D011M028E192	This ecological system is found in the floodplains of medium and large rivers of the western Great Plains. It occurs on the lower reaches of the North and South Platte, Platte, Arkansas, and Canadian rivers. Alluvial soils and periodic, intermediate flooding (every 5-25 years) typify this system. These are the perennial big rivers of the region with hydrologic dynamics largely driven by snowmelt …	01	Forest & Woodland	01.C	Temperate Forest	01.C.03	Temperate Flooded & Swamp Forest	D011	Eastern North American Flooded & Swamp Forest	M028	Great Plains Floodplain Forest	1	0
YES	193	9814	Western Great Plains Floodplain Systems	01.C.3.D011M028E193	This riparian system group is found in the floodplains of medium and large rivers of the western Great Plains ranging from Texas and New Mexico to Canada. Alluvial soils and periodic, intermediate flooding (every 5-25 years) typify this system. Dominant communities range from floodplain forests to wet meadows to gravel/sand flats; however, they are linked by underlying soils and the flooding regi…	01	Forest & Woodland	01.C	Temperate Forest	01.C.03	Temperate Flooded & Swamp Forest	D011	Eastern North American Flooded & Swamp Forest	M028	Great Plains Floodplain Forest	1	0
YES	194	9848	Western Great Plains Riparian Woodland and Shrubland	01.C.3.D011M028E194	These are the stream and creek-side woodlands and shrublands found in the western Great Plains. They usually occur within shortgrass prairie or other types of grasslands. They occur in draws and along small rivers in deep cut ravines to wider meandering streambeds. Flows in these streams can be flashy, and may dry down completely for some portion of the year. Dominant species vary with the size o…	01	Forest & Woodland	01.C	Temperate Forest	01.C.03	Temperate Flooded & Swamp Forest	D011	Eastern North American Flooded & Swamp Forest	M028	Great Plains Floodplain Forest	1	0
NO	195	9802	Central Appalachian Floodplain - Forest Modifier	01.C.3.D011M029E195	This system encompasses floodplains from southern New England to Virginia. Mostly forested, these occur on floodplains of medium to large rivers where topography and process have resulted in the development of a relatively flat floodplain with a complex of upland and wetland temperate alluvial vegetation. This complex includes floodplain forests in which Acer saccharinum, Populus deltoides, and P…	01	Forest & Woodland	01.C	Temperate Forest	01.C.03	Temperate Flooded & Swamp Forest	D011	Eastern North American Flooded & Swamp Forest	M029	Northern & Central Floodplain Forest & Scrub	0	0
NO	196	9803	Central Appalachian Riparian - Forest Modifier	01.C.3.D011M029E196	This riparian system ranges from southern New England to Virginia. It develops on floodplains and shores along river channels that lack a broad flat floodplain due to steeper sideslopes, higher gradient, or both. Flooding is the major process affecting the vegetation, but compared to flat floodplain areas, the substrate is more rapidly drained, and deposition is less important than erosion. The v…	01	Forest & Woodland	01.C	Temperate Forest	01.C.03	Temperate Flooded & Swamp Forest	D011	Eastern North American Flooded & Swamp Forest	M029	Northern & Central Floodplain Forest & Scrub	0	0
YES	197	9818	Central Interior and Appalachian Floodplain Systems	01.C.3.D011M029E197	This systems group encompasses large-river floodplains over much of the eastern United States. Mostly forested, these systems occur on floodplains of medium to large rivers where topography and process have resulted in the development of a relatively flat, well-developed floodplain with a complex of upland and wetland temperate alluvial vegetation. Many examples of these systems will contain well…	01	Forest & Woodland	01.C	Temperate Forest	01.C.03	Temperate Flooded & Swamp Forest	D011	Eastern North American Flooded & Swamp Forest	M029	Northern & Central Floodplain Forest & Scrub	1	0
NO	198	9819	Central Interior and Appalachian Riparian Systems	01.C.3.D011M029E198	This riverscour-influenced systems group occurs on moderately to very high-gradient streams over a wide range of elevations. It develops on small floodplains and shores along river channels that lack a broad, flat floodplain due to steeper sideslopes, higher gradient, or both. Flooding is the major process affecting the vegetation, with the substrate more rapidly drained than in flat floodplain a…	01	Forest & Woodland	01.C	Temperate Forest	01.C.03	Temperate Flooded & Swamp Forest	D011	Eastern North American Flooded & Swamp Forest	M029	Northern & Central Floodplain Forest & Scrub	0	0
NO	199	9820	Laurentian-Acadian Floodplain Systems	01.C.3.D011M029E199	This systems group encompasses north-temperate and sub-boreal floodplains in the northeastern and north-central U.S. and adjacent Canada north of the range of Platanus occidentalis. Most occur along medium to large rivers where topography and process have resulted in the development of a complex of upland and wetland, temperate, alluvial vegetation on generally flat topography. This complex inclu…	01	Forest & Woodland	01.C	Temperate Forest	01.C.03	Temperate Flooded & Swamp Forest	D011	Eastern North American Flooded & Swamp Forest	M029	Northern & Central Floodplain Forest & Scrub	0	0
NO	200	9858	Ozark-Ouachita Riparian	01.C.3.D011M029E200	This system is found along streams and small rivers within the Ozark and Ouachita regions. In contrast to larger floodplain systems, this system has little to no floodplain development and often contains cobble bars and steep banks. It is traditionally experiences periodic, strong flooding. It is often characterized by a cobble bar with forest immediately adjacent with little to no marsh developm…	01	Forest & Woodland	01.C	Temperate Forest	01.C.03	Temperate Flooded & Swamp Forest	D011	Eastern North American Flooded & Swamp Forest	M029	Northern & Central Floodplain Forest & Scrub	0	0
NO	201	9857	South-Central Interior Large Floodplain	01.C.3.D011M029E201	This floodplain system is found in the Interior Highlands as far west as eastern Oklahoma, as well as throughout the Interior low Plateau, Cumberlands, Southern Ridge and Valley, and Western Allegheny Plateau, and lower elevations of the Southern Blue Ridge. It occurs along large rivers or streams where topography and alluvial processes have resulted in a well-developed floodplain. A single occur…	01	Forest & Woodland	01.C	Temperate Forest	01.C.03	Temperate Flooded & Swamp Forest	D011	Eastern North American Flooded & Swamp Forest	M029	Northern & Central Floodplain Forest & Scrub	0	0
NO	202	9805	South-Central Interior Large Floodplain - Forest Modifier	01.C.3.D011M029E202	This floodplain system is found throughout the Interior low Plateau, Cumberlands, Southern Ridge and Valley, Western Allegheny Plateau, and lower elevations of the Southern Blue Ridge. Examples occur along large rivers where topography and alluvial processes have resulted in a well-developed floodplain. A single occurrence may extend from river's edge across the outermost extent of the floodplain…	01	Forest & Woodland	01.C	Temperate Forest	01.C.03	Temperate Flooded & Swamp Forest	D011	Eastern North American Flooded & Swamp Forest	M029	Northern & Central Floodplain Forest & Scrub	0	0
NO	203	9850	South-Central Interior Small Stream and Riparian	01.C.3.D011M029E203	This system is found throughout the Interior Low Plateau, Southern Ridge and Valley, Western Allegheny Plateau, and lower elevations of the Southern Blue Ridge. Examples occur along small streams and floodplains with low to moderately high gradients. There is be little to moderate floodplain development. Flooding and scouring both influence this system, and the nature of the landscape prevents th…	01	Forest & Woodland	01.C	Temperate Forest	01.C.03	Temperate Flooded & Swamp Forest	D011	Eastern North American Flooded & Swamp Forest	M029	Northern & Central Floodplain Forest & Scrub	0	0
NO	204	9212	North-Central Interior and Appalachian Rich Swamp	01.C.3.D011M030E204	This systems group includes swamps that occur primarily in the glaciated landscape of the eastern United States, with outliers found to the south of the periglacial landscape. Most are small-patch features, but some may be more extensive in larger basins or wet flats; in either case, they are usually discrete elements of the landscape. The acidic substrate is typically mineral soil with a compone…	01	Forest & Woodland	01.C	Temperate Forest	01.C.03	Temperate Flooded & Swamp Forest	D011	Eastern North American Flooded & Swamp Forest	M030	Northern & Central Swamp Forest	0	0
NO	206	9308	Laurentian-Acadian Alkaline Conifer-Hardwood Swamp	01.C.3.D011M030E206	These forested wetlands are uncommon in the glaciated northeast except in areas with extensive limestone or otherwise higher-pH substrate. They develop in basins, with some degree of groundwater seepage, where the higher pH and nutrient level are associated with a more diverse flora than that found in the typical acidic swamps of the region. The substrate is usually mineral soil, but there may be…	01	Forest & Woodland	01.C	Temperate Forest	01.C.03	Temperate Flooded & Swamp Forest	D011	Eastern North American Flooded & Swamp Forest	M030	Northern & Central Swamp Forest	0	0
NO	207	9214	Laurentian-Acadian Swamp Systems	01.C.3.D011M030E207	This systems group includes coniferous to mixed swamps and adjacent sloping seepage forests in the temperate-boreal transition zone of the eastern half of the United States and adjacent Canada. They occupy basins and adjacent wet slopes in cool settings. The substrate is typically mineral soil with an organic fraction or peaty epipedon, in most cases constantly saturated. Basins may have seasonal…	01	Forest & Woodland	01.C	Temperate Forest	01.C.03	Temperate Flooded & Swamp Forest	D011	Eastern North American Flooded & Swamp Forest	M030	Northern & Central Swamp Forest	0	0
NO	208	9914	North-Central Interior Wet Flatwoods	01.C.3.D011M030E208	Northern flatwoods are found throughout the northern glaciated Midwest ranging east into Lower New England and the Champlain Valley. It usually occurs on poorly drained uplands or in depressions associated with glacial features such as tillplains, lakeplains or outwash plains. Soils often have an impermeable clay layer that can create a shallow, perched water table. Saturation can vary, with pond…	01	Forest & Woodland	01.C	Temperate Forest	01.C.03	Temperate Flooded & Swamp Forest	D011	Eastern North American Flooded & Swamp Forest	M030	Northern & Central Swamp Forest	0	0
NO	211	4206	South-Central Interior / Upper Coastal Plain Wet Flatwoods	01.C.3.D011M030E211	This system represents predominantly wet flatwoods of limited areas of the most inland portions of the East Gulf Coastal Plain in western Kentucky, as well as related broad, flat areas of the western Interior Low Plateau. This part of the Coastal Plain is referred to as the Jackson Purchase or "Jackson Plain." Flatwoods have long been recognized as a distinctive subdivision within this region (Da…	01	Forest & Woodland	01.C	Temperate Forest	01.C.03	Temperate Flooded & Swamp Forest	D011	Eastern North American Flooded & Swamp Forest	M030	Northern & Central Swamp Forest	0	0
NO	212	9715	Southern Piedmont/Ridge and Valley Upland Depression Swamp	01.C.3.D011M030E212	This Piedmont system represents isolated wetlands in small, shallow basins in upland settings where water pools due to limited soil drainage (in the northeast, Virginia and Maryland). Most known examples are seasonally flooded and consist of forests of wetland oaks, but a few are treeless or open-canopied ponds. Vegetation is zoned with an outer ring of trees, a more interior ring of shrubs, herb…	01	Forest & Woodland	01.C	Temperate Forest	01.C.03	Temperate Flooded & Swamp Forest	D011	Eastern North American Flooded & Swamp Forest	M030	Northern & Central Swamp Forest	0	0
NO	213	9801	Atlantic Coastal Plain Blackwater Stream Floodplain Forest - Forest Modifier	01.C.3.D062M031E213	This Atlantic Coastal Plain system, which is apparently most abundant in the Carolinas, occurs in floodplains of small streams that carry little mineral sediment (blackwater streams). These streams have their headwaters in sandy portions of the Coastal Plain. The water is usually strongly stained by tannins but has little suspended clay and is not turbid. Depositional landforms may be absent or p…	01	Forest & Woodland	01.C	Temperate Forest	01.C.03	Temperate Flooded & Swamp Forest	D062	Southeastern North American Flooded & Swamp Forest	M031	Southern Floodplain Hardwood Forest	0	0
NO	214	9845	Atlantic Coastal Plain Brownwater Stream Floodplain Forest	01.C.3.D062M031E214	This Atlantic Coastal Plain system reaches into the Northeast only in southern Virginia (south of the James River). It occurs on floodplains of smaller streams where fine-textured sediment predominates, and that therefore carry substantial amounts of silt and clay. Depositional landforms, at least a natural levee, are often distinctly present but are fairly small relative to the scale of communit…	01	Forest & Woodland	01.C	Temperate Forest	01.C.03	Temperate Flooded & Swamp Forest	D062	Southeastern North American Flooded & Swamp Forest	M031	Southern Floodplain Hardwood Forest	0	0
NO	215	9235	Atlantic Coastal Plain Northern Tidal Wooded Swamp	01.C.3.D062M031E215	This system encompasses tidally flooded deciduous forests and shrublands in lower river floodplains and edges of estuaries of the North Atlantic Coastal Plain from New York south through Virginia. This system is restricted to narrow zones along upper tidal reaches of Inner Coastal Plain rivers and tributaries that have sufficient volumes of fresh water and short flooding to be able to support tre…	01	Forest & Woodland	01.C	Temperate Forest	01.C.03	Temperate Flooded & Swamp Forest	D062	Southeastern North American Flooded & Swamp Forest	M031	Southern Floodplain Hardwood Forest	0	0
NO	216	9843	Atlantic Coastal Plain Small Blackwater River Floodplain Forest	01.C.3.D062M031E216	This system encompasses the floodplains of small to medium blackwater rivers, intermediate between the smaller streams and the largest rivers. Blackwater rivers originate in the sandy areas of the Coastal Plain and have less well-developed depositional alluvial landforms. Soils are sandy or mucky, acidic, and infertile. Vegetation is a mosaic of cypress and gum swamps and bottomland hardwoods of …	01	Forest & Woodland	01.C	Temperate Forest	01.C.03	Temperate Flooded & Swamp Forest	D062	Southeastern North American Flooded & Swamp Forest	M031	Southern Floodplain Hardwood Forest	0	0
NO	218	9218	Atlantic Coastal Plain Southern Tidal Wooded Swamp	01.C.3.D062M031E218	This system, distributed from southeastern Virginia southward to northern Florida, encompasses the tidally flooded areas in lower river floodplains and edges of estuaries that have sufficiently fresh water and short enough flooding to be able to support tree canopies. Bald cypress, black gum, or ash generally dominate. Swamps may be either regularly flooded by lunar tides or irregularly flooded b…	01	Forest & Woodland	01.C	Temperate Forest	01.C.03	Temperate Flooded & Swamp Forest	D062	Southeastern North American Flooded & Swamp Forest	M031	Southern Floodplain Hardwood Forest	0	0
NO	219	9804	East Gulf Coastal Plain Large River Floodplain Forest - Forest Modifier	01.C.3.D062M031E219	This system represents a geographic subset of Kuchler's (1964) Southern Floodplain Forest. Examples may be found along large rivers of the East and Upper East Gulf Coastal Plain, especially the Apalachicola, Alabama, Tombigbee, Pascagoula, and Pearl rivers, all of which ultimately drain into the Gulf of Mexico. Several distinct plant communities can be recognized within this system that may be re…	01	Forest & Woodland	01.C	Temperate Forest	01.C.03	Temperate Flooded & Swamp Forest	D062	Southeastern North American Flooded & Swamp Forest	M031	Southern Floodplain Hardwood Forest	0	0
NO	220	9851	East Gulf Coastal Plain Small Stream and River Floodplain Forest	01.C.3.D062M031E220	This is a predominantly forested system of the East Gulf Coastal Plain associated with small brownwater rivers and creeks. In contrast to ~East Gulf Coastal Plain Large River Floodplain Forest (CES203.489)$$, it has fewer major geomorphic floodplain features typically associated with large river floodplains. Those features that are present tend to be smaller and more closely intermixed with one a…	01	Forest & Woodland	01.C	Temperate Forest	01.C.03	Temperate Flooded & Swamp Forest	D062	Southeastern North American Flooded & Swamp Forest	M031	Southern Floodplain Hardwood Forest	0	0
NO	221	9210	East Gulf Coastal Plain Tidal Wooded Swamp	01.C.3.D062M031E221	This system encompasses the tidally flooded portions of river floodplains which flow into the northern Gulf of Mexico east of the Mississippi River. Large outflows of freshwater keep salinity levels at a minimum, and flooding is of short enough duration to allow survival of tree canopies. Bald cypress, tupelo, or ash generally dominate. These swamps may be regularly flooded at least twice daily (…	01	Forest & Woodland	01.C	Temperate Forest	01.C.03	Temperate Flooded & Swamp Forest	D062	Southeastern North American Flooded & Swamp Forest	M031	Southern Floodplain Hardwood Forest	0	0
NO	222	4142	East-Central Texas Plains Floodplain Forest	01.C.3.D062M031E222	This system is found in the floodplains of medium and large rivers of the "East Central Texas Plains" (sensu EPA; Griffith et al. (2004) Level III Ecoregion 33) and "Texas Blackland Prairie" (Level III Ecoregion 32), this comprising the terrain between the West Gulf Coastal Plain (or South Central Plains; Level III Ecoregion 35 sensu EPA) to the east and the Crosstimbers (EPA level III Ecoregion …	01	Forest & Woodland	01.C	Temperate Forest	01.C.03	Temperate Flooded & Swamp Forest	D062	Southeastern North American Flooded & Swamp Forest	M031	Southern Floodplain Hardwood Forest	0	0
NO	223	4141	Southeastern Great Plains Riparian Forest	01.C.3.D062M031E223	This system occurs in various situations along small and intermittent streams of the "East Central Texas Plains" (sensu EPA; Griffith et al. (2004) Level III Ecoregion 33) and "Texas Blackland Prairie" (Level III Ecoregion 32), this comprising the terrain between the West Gulf Coastal Plain (or South Central Plains; Level III Ecoregion 35 sensu EPA) to the east and the Crosstimbers (EPA level III…	01	Forest & Woodland	01.C	Temperate Forest	01.C.03	Temperate Flooded & Swamp Forest	D062	Southeastern North American Flooded & Swamp Forest	M031	Southern Floodplain Hardwood Forest	0	0
YES	224	9817	Southeastern Great Plains Floodplain Forest	01.C.3.D062M031E224	This system is found along rivers across the glaciated Midwest. It occurs from river's edge across the floodplain or to where it meets a wet meadow system. It can have a variety of soil types found within the floodplain from very well-drained sandy substrates to very dense clays. It is this variety of substrates and flooding that creates the mix of vegetation that includes Acer saccharinum, Popul…	01	Forest & Woodland	01.C	Temperate Forest	01.C.03	Temperate Flooded & Swamp Forest	D062	Southeastern North American Flooded & Swamp Forest	M031	Southern Floodplain Hardwood Forest	1	0
NO	225	9717	Mississippi River Bottomland Depression	01.C.3.D062M031E225	This system represents semipermanently flooded to saturated depressional areas of the lower Mississippi River Alluvial Valley, from southern Illinois south to Mississippi and Louisiana. These areas have a distinctly longer hydroperiod than other parts of the landscape. Typical and characteristic trees in examples of this system include swamp red maple, water hickory, pumpkin ash, water-locust, wa…	01	Forest & Woodland	01.C	Temperate Forest	01.C.03	Temperate Flooded & Swamp Forest	D062	Southeastern North American Flooded & Swamp Forest	M031	Southern Floodplain Hardwood Forest	0	0
NO	226	9854	Mississippi River Floodplain and Riparian Forest	01.C.3.D062M031E226	This systems group comprises floodplain forests in the Mississippi River Alluvial Plain of the southeastern United States, from far southeastern Missouri and extreme southern Illinois south to the Gulf of Mexico, including the floodplains and terraces of the Mississippi River and the Red River (in Louisiana and eastern Texas). Within this area, it includes broad gradients of river size, soil nutr…	01	Forest & Woodland	01.C	Temperate Forest	01.C.03	Temperate Flooded & Swamp Forest	D062	Southeastern North American Flooded & Swamp Forest	M031	Southern Floodplain Hardwood Forest	0	0
NO	227	9836	Mississippi River Low Floodplain (Bottomland) Forest	01.C.3.D062M031E227	Low bottomlands are usually seasonally flooded in backswamps, with flooding more frequent than every five years, usually more frequently than every two years, generally by still water that may be impounded behind natural levees, and are classed as Low Gradient Riverine Backwater wetlands in hydrogeomorphic classifications. Low bottomlands occur along the Mississippi River and its tributaries in t…	01	Forest & Woodland	01.C	Temperate Forest	01.C.03	Temperate Flooded & Swamp Forest	D062	Southeastern North American Flooded & Swamp Forest	M031	Southern Floodplain Hardwood Forest	0	0
NO	228	9827	Mississippi River Riparian Forest	01.C.3.D062M031E228	This system is comprised of "riverfront" Associations, generally temporarily (but rarely seasonally) flooded on point bars and natural levees adjacent to the river that formed them, with flooding more frequent than every five years, by flowing water directly from the stream. They occur along the lower Mississippi River and its tributaries in the Mississippi River Alluvial Plain ecoregion. They ar…	01	Forest & Woodland	01.C	Temperate Forest	01.C.03	Temperate Flooded & Swamp Forest	D062	Southeastern North American Flooded & Swamp Forest	M031	Southern Floodplain Hardwood Forest	0	0
YES	229	9844	Red River Large Floodplain Forest	01.C.3.D062M031E229	This system represents a geographic subset of Kuchler's (1964) Southern Floodplain Forest which is specifically restricted to the main stem of the Red River in southwestern Arkansas (partly bordering Texas) and Louisiana in the West Gulf Coastal Plain and Upper West Gulf Coastal Plain. Several distinct plant communities can be recognized within this system that may be related to the array of diff…	01	Forest & Woodland	01.C	Temperate Forest	01.C.03	Temperate Flooded & Swamp Forest	D062	Southeastern North American Flooded & Swamp Forest	M031	Southern Floodplain Hardwood Forest	1	0
NO	230	9852	Southern Coastal Plain Blackwater River Floodplain Forest	01.C.3.D062M031E230	This system occurs along certain river and stream drainages of the southern Coastal Plain of Florida, Alabama, Mississippi, and southwestern Georgia that are characterized by dark waters high in particulate and dissolved organic materials, and that generally lack floodplain development. In most cases these are streams that have their headwaters in sandy portions of the Outer Coastal Plain. Conseq…	01	Forest & Woodland	01.C	Temperate Forest	01.C.03	Temperate Flooded & Swamp Forest	D062	Southeastern North American Flooded & Swamp Forest	M031	Southern Floodplain Hardwood Forest	0	0
NO	231	9806	Southern Piedmont Large Floodplain Forest - Forest Modifier	01.C.3.D062M031E231	This system consists of vegetated communities along Piedmont rivers, south of the James River in Virginia, where flooding and flood-related environmental factors affect vegetational composition and dynamics. Well-developed examples of this system occur in the Triassic basins. The vegetation includes both non-forested bar and scour communities and the more extensive forested floodplain communities…	01	Forest & Woodland	01.C	Temperate Forest	01.C.03	Temperate Flooded & Swamp Forest	D062	Southeastern North American Flooded & Swamp Forest	M031	Southern Floodplain Hardwood Forest	0	0
NO	232	9841	Southern Piedmont Small Floodplain and Riparian Forest	01.C.3.D062M031E232	This system consists of vegetated communities along streams and small rivers in the Piedmont of the southeastern United States where flooding and flood-related environmental factors affect vegetation composition and dynamics. The vegetation includes both non-forested bar and scour communities and the more extensive forested floodplain communities. The forests of these smaller floodplains and bott…	01	Forest & Woodland	01.C	Temperate Forest	01.C.03	Temperate Flooded & Swamp Forest	D062	Southeastern North American Flooded & Swamp Forest	M031	Southern Floodplain Hardwood Forest	0	0
YES	233	9840	West Gulf Coastal Plain Large River Floodplain Forest	01.C.3.D062M031E233	This system represents a geographic subset of Kuchler's (1964) Southern Floodplain Forest found west of the Mississippi River. Examples may be found along large rivers of the West Gulf Coastal Plain and Upper West Gulf Coastal Plain, especially the Trinity, Neches, Sabine, and others. Several distinct plant communities can be recognized within this system that may be related to the array of diffe…	01	Forest & Woodland	01.C	Temperate Forest	01.C.03	Temperate Flooded & Swamp Forest	D062	Southeastern North American Flooded & Swamp Forest	M031	Southern Floodplain Hardwood Forest	1	0
NO	234	9237	West Gulf Coastal Plain Near-Coast Large River Swamp	01.C.3.D062M031E234	These swamp forests are found along rivers flowing through the Gulf Coast Prairies and Marshes region of the Outer Coastal Plain of western Louisiana and adjacent Texas. Included are areas where the rivers enter bays and estuaries along the northern Gulf of Mexico that are somewhat tidally influenced.	01	Forest & Woodland	01.C	Temperate Forest	01.C.03	Temperate Flooded & Swamp Forest	D062	Southeastern North American Flooded & Swamp Forest	M031	Southern Floodplain Hardwood Forest	0	0
NO	235	9839	West Gulf Coastal Plain Small Stream and River Forest	01.C.3.D062M031E235	This is a predominantly forested system of the West Gulf Coastal Plain associated with small rivers and creeks. In contrast to ~West Gulf Coastal Plain Large River Floodplain Forest (CES203.488)$$, examples of this system have fewer major geomorphic floodplain features. Those features that are present tend to be smaller and more closely intermixed with one another, resulting in less obvious veget…	01	Forest & Woodland	01.C	Temperate Forest	01.C.03	Temperate Flooded & Swamp Forest	D062	Southeastern North American Flooded & Swamp Forest	M031	Southern Floodplain Hardwood Forest	0	0
NO	236	9211	Atlantic Coastal Plain Streamhead Seepage Swamp - Pocosin - and Baygall	01.C.3.D062M032E236	This system encompasses seepage-fed wetlands in dissected Coastal Plain landscapes, from southeastern Virginia to northeastern Florida. Examples are usually associated with ravines or along headwater streams. Overbank flooding is a negligible influence. Fire may be an important force in some and not in others. Vegetation consists of open to closed forest of acid-tolerant wetland hardwoods (sweetb…	01	Forest & Woodland	01.C	Temperate Forest	01.C.03	Temperate Flooded & Swamp Forest	D062	Southeastern North American Flooded & Swamp Forest	M032	Southern Coastal Plain Evergreen Hardwood & Conifer Swamp	0	0
NO	237	9213	Gulf and Atlantic Coastal Plain Swamp Systems	01.C.3.D062M032E237	This systems group consists of poorly drained, organic or mineral soil flats and basins of the Atlantic and Gulf coastal plains. These areas are saturated by rainfall and seasonal high water tables. Most are not associated with river floodplains, although one component system is a tidal swamp. Dominant tree species vary with geography. South of Virginia, Taxodium distichum and Nyssa spp. are the …	01	Forest & Woodland	01.C	Temperate Forest	01.C.03	Temperate Flooded & Swamp Forest	D062	Southeastern North American Flooded & Swamp Forest	M032	Southern Coastal Plain Evergreen Hardwood & Conifer Swamp	0	0
NO	238	9838	Southern Coastal Plain Hydric Hammock	01.C.3.D062M032E238	This system occupies flat lowlands along the southern and outermost portions of the Coastal Plain of the southeastern United States, usually over limestone substrates. Vegetation is characterized by mixed hardwood species (FNAI 1997), often with hydric oak species common (A. Johnson pers. comm.). In Florida examples of this system are often found adjacent to the floodplain of spring-fed rivers wi…	01	Forest & Woodland	01.C	Temperate Forest	01.C.03	Temperate Flooded & Swamp Forest	D062	Southeastern North American Flooded & Swamp Forest	M032	Southern Coastal Plain Evergreen Hardwood & Conifer Swamp	0	0
NO	239	9208	Southern Coastal Plain Seepage Swamp and Baygall	01.C.3.D062M032E239	This wetland system consists of forested wetlands in acidic, seepage-influenced habitats of the East Gulf Coastal Plain, extending into central Florida. These are mostly evergreen forests generally found at the base of slopes or other habitats where seepage flow is concentrated. Resulting moisture conditions are saturated or even inundated. The vegetation is characterized by sweetbay and swamp bl…	01	Forest & Woodland	01.C	Temperate Forest	01.C.03	Temperate Flooded & Swamp Forest	D062	Southeastern North American Flooded & Swamp Forest	M032	Southern Coastal Plain Evergreen Hardwood & Conifer Swamp	0	0
NO	240	9209	West Gulf Coastal Plain Seepage Swamp and Baygall	01.C.3.D062M032E240	This West Gulf Coastal Plain ecological system consists of forested wetlands (often densely wooded) in acidic, seepage influenced wetland habitats. These wetlands may occur in poorly developed upland drainages, toe-slopes, and small headwaters stream bottoms. These environments are prone to long duration standing water, and tend to occur on highly acidic, nutrient-poor soils. The vegetation is ch…	01	Forest & Woodland	01.C	Temperate Forest	01.C.03	Temperate Flooded & Swamp Forest	D062	Southeastern North American Flooded & Swamp Forest	M032	Southern Coastal Plain Evergreen Hardwood & Conifer Swamp	0	0
NO	241	9301	Atlantic Coastal Plain Nonriverine Swamp and Wet Hardwood Forest - Taxodium/Nyssa Modifier	01.C.3.D062M033E241	This system consists of poorly drained, organic or mineral soil flats of the outer Atlantic Coastal Plain. These areas are saturated by rainfall and seasonal high water table without influence of river or tidal flooding. Fire is generally infrequent, but may be important for some associations. Vegetation consists of hardwood or mixed forests of Taxodium distichum, Nyssa spp., bottomland oaks, or …	01	Forest & Woodland	01.C	Temperate Forest	01.C.03	Temperate Flooded & Swamp Forest	D062	Southeastern North American Flooded & Swamp Forest	M033	Southern Coastal Plain Basin Swamp	0	0
NO	242	9302	Atlantic Coastal Plain Nonriverine Swamp and Wet Hardwood Forest - Oak Dominated Modifier	01.C.3.D062M033E242	This system consists of poorly drained, organic or mineral soil flats of the outer Atlantic Coastal Plain. These areas are saturated by rainfall and seasonal high water table without influence of river or tidal flooding. Fire is generally infrequent, but may be important for some associations. Vegetation consists of hardwood or mixed forests of Taxodium distichum, Nyssa spp., bottomland oaks, or …	01	Forest & Woodland	01.C	Temperate Forest	01.C.03	Temperate Flooded & Swamp Forest	D062	Southeastern North American Flooded & Swamp Forest	M033	Southern Coastal Plain Basin Swamp	0	0
NO	243	9911	East Gulf Coastal Plain Southern Loblolly-Hardwood Flatwoods	01.C.3.D062M033E243	This forested system occurs on broad upland flats in the East Gulf Coastal Plain of Alabama and Mississippi, as well as western parts of the lower terraces of the East Gulf Coastal Plain ("Florida Parishes"; 74d of EPA) of Louisiana, and likely occurs in other parts of the region as well. Its status and extent in this intervening terrain is unknown. Known examples in the Alabama/Mississippi parts…	01	Forest & Woodland	01.C	Temperate Forest	01.C.03	Temperate Flooded & Swamp Forest	D062	Southeastern North American Flooded & Swamp Forest	M033	Southern Coastal Plain Basin Swamp	0	0
NO	244	9701	Lower Mississippi River Bottomland Depressions - Forest Modifier	01.C.3.D062M033E244	This system represents semipermanently flooded to saturated depressional areas of the lower Mississippi River Alluvial Valley._x000D_Variation: Forested - Forest canopy present. Species may include swamp blackgum, bald cypress, and other wetland obligates._x000D_Other Variation(s): Herbaceous.	01	Forest & Woodland	01.C	Temperate Forest	01.C.03	Temperate Flooded & Swamp Forest	D062	Southeastern North American Flooded & Swamp Forest	M033	Southern Coastal Plain Basin Swamp	0	0
NO	245	9915	Lower Mississippi River Flatwoods	01.C.3.D062M033E245	This system is comprised of forests, prairies and woodlands on Pleistocene terraces in the Mississippi Alluvial Plain of Arkansas, Missouri and Louisiana. It occurs primarily west of Crowley's Ridge on Pleistocene glacial outwash deposits in Arkansas and Missouri, and on Macon Ridge in Louisiana and adjacent Arkansas. The sites are above modern floodplains, but have poor internal drainage and are…	01	Forest & Woodland	01.C	Temperate Forest	01.C.03	Temperate Flooded & Swamp Forest	D062	Southeastern North American Flooded & Swamp Forest	M033	Southern Coastal Plain Basin Swamp	0	0
NO	246	9240	Northern Atlantic Coastal Plain Basin Swamp and Wet Hardwood Forest	01.C.3.D062M033E246	This system encompasses hardwood or mixed hardwood-conifer swamps of seasonally flooded non-riverine habitats in the Atlantic Coastal Plain from Long Island (New York), south to Virginia. The substrate is mineral soil, sometimes overlain by a layer of well-decomposed organic matter, but is not deep peat. The waters derive from overland flow collecting in the basin depressions, as well as some inf…	01	Forest & Woodland	01.C	Temperate Forest	01.C.03	Temperate Flooded & Swamp Forest	D062	Southeastern North American Flooded & Swamp Forest	M033	Southern Coastal Plain Basin Swamp	0	0
NO	247	9239	Southern Coastal Plain Nonriverine Basin Swamp	01.C.3.D062M033E247	This system occupies large, seasonally inundated basins with peaty substrates in the southern and outermost portions of the Coastal Plain of the southeastern United States. These basins are nonriverine and do not receive overbank flooding. The southern range of this system extends into central Florida especially along the Atlantic Coast in Volusia and Brevard counties (A. Johnson pers. comm.). Ex…	01	Forest & Woodland	01.C	Temperate Forest	01.C.03	Temperate Flooded & Swamp Forest	D062	Southeastern North American Flooded & Swamp Forest	M033	Southern Coastal Plain Basin Swamp	0	0
NO	248	9202	Southern Coastal Plain Nonriverine Basin Swamp - Okefenokee Bay/Gum Modifier	01.C.3.D062M033E248	This ecological system occupies large, seasonally inundated basins with peaty substrates in the southern and outermost portions of the Coastal Plain of the southeastern United States. These basins are nonriverine and do not receive overbank flooding. The southern limit of this system extends into central Florida, especially along the Atlantic Coast in Volusia and Brevard counties. Examples are ge…	01	Forest & Woodland	01.C	Temperate Forest	01.C.03	Temperate Flooded & Swamp Forest	D062	Southeastern North American Flooded & Swamp Forest	M033	Southern Coastal Plain Basin Swamp	0	0
NO	249	9203	Southern Coastal Plain Nonriverine Basin Swamp - Okefenokee Pine Modifier	01.C.3.D062M033E249	This ecological system occupies large, seasonally inundated basins with peaty substrates in the southern and outermost portions of the Coastal Plain of the southeastern United States. These basins are nonriverine and do not receive overbank flooding. The southern limit of this system extends into central Florida, especially along the Atlantic Coast in Volusia and Brevard counties. Examples are ge…	01	Forest & Woodland	01.C	Temperate Forest	01.C.03	Temperate Flooded & Swamp Forest	D062	Southeastern North American Flooded & Swamp Forest	M033	Southern Coastal Plain Basin Swamp	0	0
NO	250	9201	Southern Coastal Plain Nonriverine Basin Swamp - Okefenokee Taxodium Modifier	01.C.3.D062M033E250	This ecological system occupies large, seasonally inundated basins with peaty substrates in the southern and outermost portions of the Coastal Plain of the southeastern United States. These basins are nonriverine and do not receive overbank flooding. The southern limit of this system extends into central Florida, especially along the Atlantic Coast in Volusia and Brevard counties. Examples are ge…	01	Forest & Woodland	01.C	Temperate Forest	01.C.03	Temperate Flooded & Swamp Forest	D062	Southeastern North American Flooded & Swamp Forest	M033	Southern Coastal Plain Basin Swamp	0	0
NO	251	9916	West Gulf Coastal Plain Nonriverine Wet Hardwood Flatwoods	01.C.3.D062M033E251	This system represents predominantly wet hardwood flatwoods of the West Gulf Coastal Plain of southern Arkansas, eastern Texas, and western Louisiana. Examples may be somewhat more common in the inland portions of the region but are also found in the Outer Coastal Plain as well. These areas are usually found on nonriverine, Pleistocene high terraces (EPA 35c). Soils are fine-textured, and hardpan…	01	Forest & Woodland	01.C	Temperate Forest	01.C.03	Temperate Flooded & Swamp Forest	D062	Southeastern North American Flooded & Swamp Forest	M033	Southern Coastal Plain Basin Swamp	0	0
NO	252	9913	West Gulf Coastal Plain Pine-Hardwood Flatwoods	01.C.3.D062M033E252	This system represents predominantly mesic to dry flatwoods of limited areas of inland portions of the West Gulf Coastal Plain. These areas are usually found on nonriverine, Pleistocene high terraces. Soils are fine-textured, and hardpans may be present in the subsurface. The limited permeability of these soils contributes to shallowly perched water tables during portions of the year when precipi…	01	Forest & Woodland	01.C	Temperate Forest	01.C.03	Temperate Flooded & Swamp Forest	D062	Southeastern North American Flooded & Swamp Forest	M033	Southern Coastal Plain Basin Swamp	0	0
NO	253	9829	Edwards Plateau Riparian	01.C.3.D062M154E253	This system occurs in various situations along small and intermittent streams of the Edwards Plateau, with drier representatives occurring in the western plateau and the Stockton Plateau, and moister representatives (such as communities dominated by little walnut and splitleaf brickelbush) in the eastern plateau. Representatives of this system typically occur in stream-scoured situations and vary…	01	Forest & Woodland	01.C	Temperate Forest	01.C.03	Temperate Flooded & Swamp Forest	D062	Southeastern North American Flooded & Swamp Forest	M154	Edwards Plateau Riparian Shrubland & Woodland	0	0
NO	254	9303	Atlantic Coastal Plain Clay-Based Carolina Bay Forested Wetland	01.C.3.D062M161E254	This system consists of wetlands associated with ovoid, shallow depressions with nearly flat bottoms in parts of the Atlantic Coastal Plain. Often called Carolina bays, these areas are most numerous and extensive in South Carolina but are also present in the Inner Coastal Plain of North Carolina. The depressions have mineral soils with clay hardpans that trap and retain water from a combination o…	01	Forest & Woodland	01.C	Temperate Forest	01.C.03	Temperate Flooded & Swamp Forest	D062	Southeastern North American Flooded & Swamp Forest	M161	Wet Longleaf Pine & Southern Flatwoods	0	0
NO	255	9206	Atlantic Coastal Plain Clay-Based Carolina Bay Herbaceous Wetland	01.C.3.D062M161E255	This system consists of wetlands associated with ovoid, shallow depressions with nearly flat bottoms in parts of the Atlantic Coastal Plain. Often called Carolina bays, these areas are most numerous and extensive in South Carolina but are also present in the Inner Coastal Plain of North Carolina. The depressions have mineral soils with clay hardpans that trap and retain water from a combination o…	01	Forest & Woodland	01.C	Temperate Forest	01.C.03	Freshwater Aquatic Vegetation	D062	North American Freshwater Aquatic Vegetation	M161	Wet Longleaf Pine & Southern Flatwoods	0	0
NO	256	9907	Atlantic Coastal Plain Southern Wet Pine Savanna and Flatwoods	01.C.3.D062M161E256	This system of pine-dominated savannas and/or flatwoods ranges from southern South Carolina to northeastern Florida where it was the former matrix system, centered in southeastern Georgia, near the coast. This general area has been referred to as the Longleaf Pine Wiregrass Savannas region (Platt 1999) and the Sea Island Flatwoods Ecoregion (75f of Griffith et al. (2001, 2002)). Examples of this …	01	Forest & Woodland	01.C	Temperate Forest	01.C.03	Temperate Flooded & Swamp Forest	D062	Southeastern North American Flooded & Swamp Forest	M161	Wet Longleaf Pine & Southern Flatwoods	0	0
NO	257	9906	Central Atlantic Coastal Plain Wet Longleaf Pine Savanna and Flatwoods	01.C.3.D062M161E257	This system of wet pond pine -dominated savannas and flatwoods ranges from southern Virginia through South Carolina. It was once one of the most extensive systems in the coastward part of its range. It is characterized by wet, seasonally saturated, mineral soils and exposure to frequent fire. It occurs on a wide range of soil textures, which is an important factor in variation in cover and specie…	01	Forest & Woodland	01.C	Temperate Forest	01.C.03	Temperate Flooded & Swamp Forest	D062	Southeastern North American Flooded & Swamp Forest	M161	Wet Longleaf Pine & Southern Flatwoods	0	0
NO	258	9909	Central Florida Pine Flatwoods	01.C.3.D062M161E258	This system is endemic to Florida, ranging in the north from approximately Levy and St. Johns counties (ca. 30 degrees N latitude) southward to approximately Hillsborough, Osceola and Polk counties. It was once an extensive system within its historic range. As currently conceived, this system includes both "scrubby flatwoods" that occur on well-drained soils and typical flatwoods that occur on mo…	01	Forest & Woodland	01.C	Temperate Forest	01.C.03	Temperate Flooded & Swamp Forest	D062	Southeastern North American Flooded & Swamp Forest	M161	Wet Longleaf Pine & Southern Flatwoods	0	0
NO	259	9910	East Gulf Coastal Plain Near-Coast Pine Flatwoods	01.C.3.D062M161E259	This system of open forests or woodlands occupies broad, sandy flatlands in a relatively narrow band along the northern Gulf of Mexico coast east of the Mississippi River [see map in Peet and Allard (1993)]. This range corresponds roughly to Ecoregion 75a (EPA 2004). These areas, often called "flatwoods" or "flatlands," are subject to high fire-return intervals even though they are subject to sea…	01	Forest & Woodland	01.C	Temperate Forest	01.C.03	Temperate Flooded & Swamp Forest	D062	Southeastern North American Flooded & Swamp Forest	M161	Wet Longleaf Pine & Southern Flatwoods	0	0
NO	260	9903	East Gulf Coastal Plain Near-Coast Pine Flatwoods - Open Understory Modifier	01.C.3.D062M161E260	This system of open forests or woodlands occupies broad, sandy flatlands in a relatively narrow band along the northern Gulf of Mexico coast east of the Mississippi River [see map in Peet and Allard (1993)]. These areas, often called "flatwoods," are subject to high fire-return intervals even though they are subject to seasonally high water tables. Overstory vegetation is characterized by Pinus p…	01	Forest & Woodland	01.C	Temperate Forest	01.C.03	Temperate Flooded & Swamp Forest	D062	Southeastern North American Flooded & Swamp Forest	M161	Wet Longleaf Pine & Southern Flatwoods	0	0
NO	261	9904	East Gulf Coastal Plain Near-Coast Pine Flatwoods - Scrub/Shrub Understory Modifier	01.C.3.D062M161E261	This system of open forests or woodlands occupies broad, sandy flatlands in a relatively narrow band along the northern Gulf of Mexico coast east of the Mississippi River [see map in Peet and Allard (1993)]. These areas, often called "flatwoods," are subject to high fire-return intervals even though they are subject to seasonally high water tables. Overstory vegetation is characterized by Pinus p…	01	Forest & Woodland	01.C	Temperate Forest	01.C.03	Temperate Flooded & Swamp Forest	D062	Southeastern North American Flooded & Swamp Forest	M161	Wet Longleaf Pine & Southern Flatwoods	0	0
NO	262	9905	South Florida Pine Flatwoods	01.C.3.D062M161E262	This system is endemic to Florida, ranging from approximately Lee, Desoto, Highlands, and Okeechobee counties southward. It was once an extensive system within its historic range. The vegetation is naturally dominated by south florida slash pine, being largely outside the natural range of pond pine, slash pine, and longleaf pine. In natural condition, examples are generally open with a variety of…	01	Forest & Woodland	01.C	Temperate Forest	01.C.03	Temperate Flooded & Swamp Forest	D062	Southeastern North American Flooded & Swamp Forest	M161	Wet Longleaf Pine & Southern Flatwoods	0	0
NO	263	9703	Southern Coastal Plain Nonriverine Cypress Dome	01.C.3.D062M161E263	This system consists of small forested wetlands, typically dominated by pond-cypress, with a characteristic and unique dome-shaped appearance in which trees in the center are higher than those around the sides (Monk and Brown 1965). Examples are known from the Southern Coastal Plain (Omernik Ecoregion 75 and adjacent 65) (EPA 2004) of Florida and Georgia, extending into Alabama, Mississippi and L…	01	Forest & Woodland	01.C	Temperate Forest	01.C.03	Temperate Flooded & Swamp Forest	D062	Southeastern North American Flooded & Swamp Forest	M161	Wet Longleaf Pine & Southern Flatwoods	0	0
NO	264	9908	West Gulf Coastal Plain Wet Longleaf Pine Savanna and Flatwoods	01.C.3.D062M161E264	This system was the historical matrix vegetation of the outer portions of the West Gulf Coastal Plain in Louisiana and eastern Texas, occurring most frequently on relatively recent geologic formations within the range of longleaf pine. These areas are characterized by poorly drained upland soils with high water tables (Bridges and Orzell 1990). In natural condition, monospecific stands of longlea…	01	Forest & Woodland	01.C	Temperate Forest	01.C.03	Temperate Flooded & Swamp Forest	D062	Southeastern North American Flooded & Swamp Forest	M161	Wet Longleaf Pine & Southern Flatwoods	0	0
YES	265	9831	Columbia Basin Foothill Riparian Woodland and Shrubland	01.C.3.D012M034E265	Bottomland and foothill stream-side woodlands, forests shrublands and wetlands from the interior of the Columbia Basin. Found along major rivers to small streams, they range from large bottomland gallery forests, to a small shrublands lining streams in a narrow valleys, at low elevations of mountian foothills. Isolated cottonwoods and Ponderosa pine are often present, with western birch, willows,…	01	Forest & Woodland	01.C	Temperate Forest	01.C.03	Temperate Flooded & Swamp Forest	D012	Western North American Flooded & Swamp Forest	M034	Rocky Mountain and Great Basin Flooded & Swamp Forest	1	0
YES	266	9830	Great Basin Foothill and Lower Montane Riparian Woodland and Shrubland	01.C.3.D012M034E266	These are riparian woodlands and shrublands found in the foothills and mountains of the Great Basin and eastern Sierra Nevada. They are usually narrow wet habitats along the streams, forming a patchy mosaic of open woodlands or forests, willows, rushes, sedges, and moist herbs and grasses. Common trees include narrowleaf cottonwood, black cottonwood, Fremont cottonwood, Goodding's willow and coni…	01	Forest & Woodland	01.C	Temperate Forest	01.C.03	Temperate Flooded & Swamp Forest	D012	Western North American Flooded & Swamp Forest	M034	Rocky Mountain and Great Basin Flooded & Swamp Forest	1	0
YES	267	9855	Inter-Mountain Basins Montane Riparian Systems	01.C.3.D012M034E267	This montane riparian system group is found on the periphery of the northern Rockies in the Columbia River Basin, along major tributaries and the main stem of the Columbia at relatively low elevations and at higher elevations in mountain ranges of the Great Basin and along the eastern slope of the Sierra Nevada within a broad elevation range from about 1220 m to over 2135 m (4000-7000 feet). This…	01	Forest & Woodland	01.C	Temperate Forest	01.C.03	Temperate Flooded & Swamp Forest	D012	Western North American Flooded & Swamp Forest	M034	Rocky Mountain and Great Basin Flooded & Swamp Forest	1	0
NO	268	9304	Northern Rocky Mountain Conifer Swamp	01.C.3.D012M034E268	These are conifer dominated wetlands, usually dominated by Engelmann spruce, but sometimes Lodgepole pine, western red cedar or western hemlock. The occur on valley bottoms or small lake or pond basins, and occur most commonly in the low to mid elevation areas of the mountains. Most sites have patches of open water, mucky or peat bottoms, and a diverse array of wetland plants in the understory.	01	Forest & Woodland	01.C	Temperate Forest	01.C.03	Temperate Flooded & Swamp Forest	D012	Western North American Flooded & Swamp Forest	M034	Rocky Mountain and Great Basin Flooded & Swamp Forest	0	0
YES	269	9824	Northern Rocky Mountain Lower Montane Riparian Woodland and Shrubland	01.C.3.D012M034E269	These are thestream-side forests, woodlands, shrublands and wetlands found along the streams in the Northern Rocky Mountains. They usually occur within a forested landscape, and are domintated by cottonwood, with some conifers (spruce, pine or grand fir usually) or tall shrubs such as mountain alder, red-osier dogwood, or birch). Low shrubs (snowberry and rose) and forbs (lady fern, male fern and…	01	Forest & Woodland	01.C	Temperate Forest	01.C.03	Temperate Flooded & Swamp Forest	D012	Western North American Flooded & Swamp Forest	M034	Rocky Mountain and Great Basin Flooded & Swamp Forest	1	0
YES	270	9825	Rocky Mountain Lower Montane Riparian Woodland and Shrubland	01.C.3.D012M034E270	These are stream side woodlands and shrublands at lower elevations in the Rocky Mountains. This lush vegetation occurs on stream banks, adjacent floodplains, and can occur on in-stream islands, and sand or cobble bars. It can form large, wide occurrences along larger rivers or narrow bands on small, rocky canyon tributaries and well-drained benches. It is also typically found in backwater channel…	01	Forest & Woodland	01.C	Temperate Forest	01.C.03	Temperate Flooded & Swamp Forest	D012	Western North American Flooded & Swamp Forest	M034	Rocky Mountain and Great Basin Flooded & Swamp Forest	1	0
YES	271	9813	Rocky Mountain Montane Riparian Systems	01.C.3.D012M034E271	This lower montane riparian systems group is found throughout the Rocky Mountains and Colorado Plateau regions within a broad elevational range from approximately 900 to 2800 m. These systems often occur as mosaics of multiple communities that are tree-dominated with a diverse shrub component. Occurrences are found within the flood zone of rivers, on islands, sand or cobble bars, and immediate st…	01	Forest & Woodland	01.C	Temperate Forest	01.C.03	Temperate Flooded & Swamp Forest	D012	Western North American Flooded & Swamp Forest	M034	Rocky Mountain and Great Basin Flooded & Swamp Forest	1	0
YES	272	9832	Rocky Mountain Subalpine-Montane Riparian Woodland	01.C.3.D012M034E272	These are woodlands and forests found along rivers and streams from mid elevations to the upper limit of tree line in the Rocky mountains. Trees includes subalpine fir, Douglas-fir and Engelmann spruce, aspen, cottonwood, and mountain alder, with diverse shrubs and wildflowers in the understory. This includes streamside forests and woodlands that occur in narrow stream borders in steep, V-shaped …	01	Forest & Woodland	01.C	Temperate Forest	01.C.03	Temperate Flooded & Swamp Forest	D012	Western North American Flooded & Swamp Forest	M034	Rocky Mountain and Great Basin Flooded & Swamp Forest	1	0
NO	273	9306	North Pacific Hardwood-Conifer Swamp	01.C.3.D012M035E273	These are mixed hardwood - conifer wetlands and swamps, which occur as fairly small patch sites in the forests of Oregon and Washington, but become much more extensive to the north, until becoming quite abundant in southeastern Alaska. They occur in river valleys, and around the edges of lakes and large marshes, occasionally occuring on wet slopes. As with most wetlands, they are flooded at least…	01	Forest & Woodland	01.C	Temperate Forest	01.C.03	Temperate Flooded & Swamp Forest	D012	Western North American Flooded & Swamp Forest	M035	Vancouverian Flooded & Swamp Forest	0	0
YES	274	9811	North Pacific Lowland Riparian Forest and Shrubland	01.C.3.D012M035E274	These are low elevation (not in the mountains) river and creek-side forest, woodland and shrubland habitats found in the Pacific Northwest. It includes black cottonwood gallery forests, hardwood forests of red and white alder, Oregon ash and bigleaf maple, and diverse willow shrublands or woodlands. Most examples are narrow and linear in character, occurring on floodplains or lower terraces of ri…	01	Forest & Woodland	01.C	Temperate Forest	01.C.03	Temperate Flooded & Swamp Forest	D012	Western North American Flooded & Swamp Forest	M035	Vancouverian Flooded & Swamp Forest	1	0
YES	275	9812	North Pacific Montane Riparian Woodland and Shrubland	01.C.3.D012M035E275	This wooded stream bank community occurs along mountain streams throughout the Pacific Northwest coast, on the mainland and on larger islands. It occurs on steep streams and narrow floodplains above foothills but below the tree-less alpine environments. Surrounding habitats include subalpine parklands and montane forests. Dominant species include lodgepole pine, black cottonwood, white fir, Calif…	01	Forest & Woodland	01.C	Temperate Forest	01.C.03	Temperate Flooded & Swamp Forest	D012	Western North American Flooded & Swamp Forest	M035	Vancouverian Flooded & Swamp Forest	1	0
NO	276	9216	North Pacific Shrub Swamp	01.C.3.D012M035E276	This system is composed of deciduous shrub dominated wetlands found throughout the Pacific Northwest. They occur at low elevations along the coast, in interior valleys, and in high montane meadows. Usually associated with lakes, ponds, rivers or large wetland systems, they usually are found in mosaics with marshes, forested swamps and forested wetlands. The shrubs vary from tall species such as t…	01	Forest & Woodland	01.C	Temperate Forest	01.C.03	Temperate Flooded & Swamp Forest	D012	Western North American Flooded & Swamp Forest	M035	Vancouverian Flooded & Swamp Forest	0	0
YES	277	9809	California Central Valley Riparian Woodland and Shrubland	01.C.3.D013M036E277	This system represents streamside communities, predominantly woodlands, but also shrublands, wet meadows, as well in-channel gravel and sand bars. It occurs on the floodplains of small to large rivers of California's Central Valley. Important trees and shrubs include Fremont cottonwood, California sycamore, valley oak, Goodding's willow, box-elder, common buttonbush and California grape. Herbaceo…	01	Forest & Woodland	01.C	Temperate Forest	01.C.03	Temperate Flooded & Swamp Forest	D013	Southwestern North American Warm Temperate Flooded & Swamp Forest	M036	Warm Mediterranean & Desert Riparian, Flooded & Swamp Forest	1	0
YES	278	9849	Mediterranean California Foothill and Lower Montane Riparian Woodland	01.C.3.D013M036E278	These are the low elevation streamside habitats found in the valleys, foothills and the lower mountains throughout California and southwestern Oregon. The are variable, often forested with cottonwood, alder, and willows, often with conifer and oaks occurring as well. They vary from tall, bottomland gallery forests along the major rivers, to narrow riparian stringers in small streams. Dominant tre…	01	Forest & Woodland	01.C	Temperate Forest	01.C.03	Temperate Flooded & Swamp Forest	D013	Southwestern North American Warm Temperate Flooded & Swamp Forest	M036	Warm Mediterranean & Desert Riparian, Flooded & Swamp Forest	1	0
NO	279	9846	Mediterranean California Serpentine Foothill and Lower Montane Riparian Woodland and Seep	01.C.3.D013M036E279	This ecological system is found mostly in the central and inner northern Coast Ranges of California and Sierra Nevada foothills. It includes springs, seeps, and perennial and intermittent streams in serpentine substrates (true serpentinite but also other related substrates). Serpentine soils are have high calcium to magnesium ratio, which strongly affects the biotic life. Characteristic species i…	01	Forest & Woodland	01.C	Temperate Forest	01.C.03	Temperate Flooded & Swamp Forest	D013	Southwestern North American Warm Temperate Flooded & Swamp Forest	M036	Warm Mediterranean & Desert Riparian, Flooded & Swamp Forest	0	0
YES	280	9833	North American Warm Desert Lower Montane Riparian Woodland and Shrubland	01.C.3.D013M036E280	These are riparian woodlands and shrublands found in the foothills and mountain canyons and valleys of southern Arizona, New Mexico, and adjacent Mexico. They are usually narrow wet habitats along the streams, with a patchy mosaic of open woodlands or forests, willows, rushes, sedges, and moist herbs and grasses. Common trees include narrowleaf cottonwood, Rio Grande cottonwood, Fremont cottonwoo…	01	Forest & Woodland	01.C	Temperate Forest	01.C.03	Temperate Flooded & Swamp Forest	D013	Southwestern North American Warm Temperate Flooded & Swamp Forest	M036	Warm Mediterranean & Desert Riparian, Flooded & Swamp Forest	1	0
YES	281	9856	North American Warm Desert Riparian Systems	01.C.3.D013M036E281	This desert riparian systems group occurs along drainages and intermittently flooded basins in the northern Chihuahuan and Sonoran deserts, and extends into limited areas of the southern Great Plains and Edwards Plateau and up into the lower montane zone of Sky Island mountains. The woody riparian stands occur in mountain canyons and valleys of southern Arizona, New Mexico, western Texas and adja…	01	Forest & Woodland	01.C	Temperate Forest	01.C.03	Temperate Flooded & Swamp Forest	D013	Southwestern North American Warm Temperate Flooded & Swamp Forest	M036	Warm Mediterranean & Desert Riparian, Flooded & Swamp Forest	1	0
[truncated: 300 more rows]

## Sheet: Landfire_EVC
Class_Use	Raster_Value	LANDFIRE_Class_Name	coverherb1	covershrub1	covertree1
NO	11	Open Water	0	0	0
NO	12	Snow/Ice	0	0	0
NO	13	Developed-Upland Deciduous Forest	0	0	0
NO	14	Developed-Upland Evergreen Forest	0	0	0
NO	15	Developed-Upland Mixed Forest	0	0	0
NO	16	Developed-Upland Herbaceous	0	0	0
NO	17	Developed-Upland Shrubland	0	0	0
NO	18	Developed-Herbaceous Wetland Vegetation	0	0	0
NO	19	Developed-Woody Wetland Vegetation	0	0	0
NO	20	Developed - General	0	0	0
NO	21	Developed - Open Space	0	0	0
NO	22	Developed - Low Intensity	0	0	0
NO	23	Developed - Medium Intensity	0	0	0
[truncated: 62 more rows]

## Sheet: Landfire_EVT
Class_Use	Raster_Value	LANDFIRE_Class_Name	LANDFIRE_Fuel_Code	LANDFIRE_Fuel_Name	LANDFIRE_Lifeform	LANDFIRE_Group_Code	LANDFIRE_Group_Name	LANDFIRE_Group_Physiognomy	NVCS_Order	NVC_Class	NVC_Subclass	SRM_Cover_Type	barren1c	ponderosa1c	riparian2c	sagetall1	sparse1
[truncated: 850 more rows]

[truncated: 2 more sheets: NASS, NLCD]
